# Supplementary material for: Independent Candidate Serum Protein Biomarkers of Response to Adalimumab and to Infliximab in Rheumatoid Arthritis: An Exploratory Study
Source: PLoS One. 2016 Apr 6;11(4):e0153140. doi: 10.1371/journal.pone.0153140 (PMC4822871; doi:10.1371/journal.pone.0153140)
Supplement: S1 Table — (XLS) [file pone.0153140.s001.xls]

## Sheet: Table_S1
Table S-1: Proteins identified in the serum of patients with RA treated with adalimumab. These proteins were identified in all samples with 2 or more peptides and 95 % confidence by ProteinPilot. The number of peptides, and the fold difference in their relative abundance between Non-Responder and Responder patients with indication of the p value of the t-test comparions are given.
Accession	Name	Peptides (95%)	Unused	fold difference NR/R	P value
D6RAK8	Uncharacterized protein OS=Homo sapiens GN=GC PE=4 SV=1 tr|D6RAK8|D6RAK8_HUMA	833	6	0.281826	0.283082
P35908	Keratin, type II cytoskeletal 2 epidermal	117	2	0.406396	0.103574
F8W9A4	Uncharacterized protein OS=Homo sapiens GN=CFH PE=4 SV=1 tr|F8WDX4|F8WDX4_HUMA	344	4.01	0.423894	0.039035
P35908	Keratin, type II cytoskeletal 2 epidermal OS=Homo sapiens GN=KRT2 PE=1 SV=2 sp|P35908|K22E_HUMA	119	97.74	0.451696	0.095034
O75015	Low affinity immunoglobulin gamma Fc region receptor III-B OS=Homo sapiens GN=FCGR3B PE=1 SV=2 sp|O75015|FCG3B_HUMA	9	12.63	0.537173	0.167037
P01860	Ig gamma-3 chain C region OS=Homo sapiens GN=IGHG3 PE=1 SV=2 sp|P01860|IGHG3_HUMA	6	10.37	0.542413	0.481773
Q03591	Complement factor H-related protein 1 OS=Homo sapiens GN=CFHR1 PE=1 SV=2 sp|Q03591|FHR1_HUMA	101	6.33	0.613926	0.179221
P02538	Keratin, type II cytoskeletal 6A	54	2.51	0.665268	0.184308
P13645	Keratin, type I cytoskeletal 10 OS=Homo sapiens GN=KRT10 PE=1 SV=6 sp|P13645|K1C10_HUMA	141	100.23	0.678863	0.350373
P05089	Arginase-1 OS=Homo sapiens GN=ARG1 PE=1 SV=2 sp|P05089|ARGI1_HUMA	2	3.3	0.707086	0.189205
Q2L6G8	Corneodesmosin OS=Homo sapiens GN=CDSN PE=4 SV=1 tr|Q2L6G8|Q2L6G8_HUMA	2	1.34	0.709885	0.211841
Q02985	Complement factor H-related protein 3 OS=Homo sapiens GN=CFHR3 PE=1 SV=2 sp|Q02985|FHR3_HUMA	46	4.32	0.712096	0.429395
P41222	Prostaglandin-H2 D-isomerase OS=Homo sapiens GN=PTGDS PE=1 SV=1 sp|P41222|PTGDS_HUMA	9	7.52	0.724338	0.245952
D3YTG3	Uncharacterized protein OS=Homo sapiens GN=ABI3BP PE=4 SV=1 tr|D3YTG3|D3YTG3_HUMA	5	6.08	0.728508	0.040062
P08833	Insulin-like growth factor-binding protein 1 OS=Homo sapiens GN=IGFBP1 PE=1 SV=1 sp|P08833|IBP1_HUMA	2	3.13	0.733232	0.211391
P08779	Keratin, type I cytoskeletal 16	44	23.47	0.740054	0.378577
P04040	Catalase	2	1.84	0.743008	0.129054
P31944	Caspase-14 OS=Homo sapiens GN=CASP14 PE=1 SV=2 sp|P31944|CASPE_HUMA	2	1.62	0.743347	0.28092
Contaminant	Rubber elongation factor protein	7	8.81	0.759864	0.320411
Q6KB66	Keratin, type II cytoskeletal 80 OS=Homo sapiens GN=KRT80 PE=1 SV=2 sp|Q6KB66|K2C80_HUMA	4	2.02	0.762592	0.299692
Q04695	Keratin, type I cytoskeletal 17	26	1.33	0.779517	0.361475
P02749	Beta-2-glycoprotein 1 OS=Homo sapiens GN=APOH PE=1 SV=3 sp|P02749|APOH_HUMA	368	93.15	0.796534	0.282119
P02671	Fibrinogen alpha chain OS=Homo sapiens GN=FGA PE=1 SV=2 sp|P02671|FIBA_HUMA	49	43.33	0.803253	0.5905
P00739-2	Isoform 2 of Haptoglobin-related protein OS=Homo sapiens GN=HPR sp|P00739-2|HPTR_HUMA	16	4.76	0.81298	0.770896
P35542	Serum amyloid A-4 protein OS=Homo sapiens GN=SAA4 PE=1 SV=2 sp|P35542|SAA4_HUMA	24	14.12	0.818674	0.452425
P05019	Insulin-like growth factor I OS=Homo sapiens GN=IGF1 PE=1 SV=1 sp|P05019|IGF1_HUMA	8	8.53	0.826091	0.321516
P36980	Complement factor H-related protein 2 OS=Homo sapiens GN=CFHR2 PE=1 SV=1 sp|P36980|FHR2_HUMA	50	21.77	0.843499	0.53047
O43866	CD5 antigen-like OS=Homo sapiens GN=CD5L PE=1 SV=1 sp|O43866|CD5L_HUMA	17	21.3	0.860247	0.696905
P08519	Apolipoprotein(a) OS=Homo sapiens GN=LPA PE=1 SV=1 sp|P08519|APOA_HUMA	6	4.42	0.868375	0.82722
P24592	Insulin-like growth factor-binding protein 6 OS=Homo sapiens GN=IGFBP6 PE=1 SV=1 sp|P24592|IBP6_HUMA	8	10.73	0.874371	0.513131
P54108	Cysteine-rich secretory protein 3 OS=Homo sapiens GN=CRISP3 PE=1 SV=1 sp|P54108|CRIS3_HUMA	4	3.37	0.876827	0.447211
P19652	Alpha-1-acid glycoprotein 2 OS=Homo sapiens GN=ORM2 PE=1 SV=2 sp|P19652|A1AG2_HUMA	91	22.2	0.878397	0.573033
P55056	Apolipoprotein C-IV OS=Homo sapiens GN=APOC4 PE=1 SV=1 sp|P55056|APOC4_HUMA	2	4.39	0.883279	0.521685
Q9UGM5	Fetuin-B OS=Homo sapiens GN=FETUB PE=1 SV=2 sp|Q9UGM5|FETUB_HUMA	14	17.03	0.885097	0.391726
P04180	Phosphatidylcholine-sterol acyltransferase OS=Homo sapiens GN=LCAT PE=1 SV=1 sp|P04180|LCAT_HUMA	4	5.59	0.886288	0.547176
P81605	Dermcidin OS=Homo sapiens GN=DCD PE=1 SV=2 sp|P81605|DCD_HUMA	6	8.23	0.890896	0.716941
P14923	Junction plakoglobin OS=Homo sapiens GN=JUP PE=1 SV=3 sp|P14923|PLAK_HUMA	4	4.79	0.893073	0.641094
P04264	Keratin, type II cytoskeletal 1 OS=Homo sapiens GN=KRT1 PE=1 SV=6 sp|P04264|K2C1_HUMA	181	107.23	0.897844	0.552391
P10909-2	Isoform 2 of Clusterin OS=Homo sapiens GN=CLU sp|P10909-2|CLUS_HUMA	51	40.52	0.899539	0.464593
P06727	Apolipoprotein A-IV OS=Homo sapiens GN=APOA4 PE=1 SV=3 sp|P06727|APOA4_HUMA	172	127.21	0.9022	0.346337
O00533-2	Isoform 2 of Neural cell adhesion molecule L1-like protein OS=Homo sapiens GN=CHL1 sp|O00533-2|CHL1_HUMA	4	4.19	0.909471	0.608675
B3KUE5	Phospholipid transfer protein, isoform CRA_c OS=Homo sapiens GN=PLTP PE=2 SV=1 tr|B3KUE5|B3KUE5_HUMA	5	5.83	0.913176	0.577901
Q9UNW1	Multiple inositol polyphosphate phosphatase 1 OS=Homo sapiens GN=MINPP1 PE=1 SV=1 sp|Q9UNW1|MINP1_HUMA	2	0.57	0.913806	0.316517
P01008	Antithrombin-III	72	65.23	0.916503	0.615115
Q02413	Desmoglein-1 OS=Homo sapiens GN=DSG1 PE=1 SV=2 sp|Q02413|DSG1_HUMA	11	10.92	0.922078	0.623712
C9J7J7	Uncharacterized protein OS=Homo sapiens GN=CFHR4 PE=4 SV=2 tr|C9J7J7|C9J7J7_HUMA	15	13.84	0.929358	0.861622
P04259	Keratin, type II cytoskeletal 6B	54	1.92	0.930698	0.6054
P13647	Keratin, type II cytoskeletal 5 OS=Homo sapiens GN=KRT5 PE=1 SV=3 sp|P13647|K2C5_HUMA	59	54.32	0.937485	0.615223
P24593	Insulin-like growth factor-binding protein 5 OS=Homo sapiens GN=IGFBP5 PE=1 SV=1 sp|P24593|IBP5_HUMA	10	11.31	0.938412	0.695992
P05154	Plasma serine protease inhibitor OS=Homo sapiens GN=SERPINA5 PE=1 SV=3 sp|P05154|IPSP_HUMA	4	6.74	0.939257	0.603772
P02647	Apolipoprotein A-I OS=Homo sapiens GN=APOA1 PE=1 SV=1 sp|P02647|APOA1_HUMA	302	148.87	0.944498	0.708947
P02533	Keratin, type I cytoskeletal 14 OS=Homo sapiens GN=KRT14 PE=1 SV=4 sp|P02533|K1C14_HUMA	60	55.6	0.946359	0.633052
P00488	Coagulation factor XIII A chain OS=Homo sapiens GN=F13A1 PE=1 SV=4 sp|P00488|F13A_HUMA	2	1.7	0.949284	0.469546
Q5VY30	Retinol binding protein 4, plasma OS=Homo sapiens GN=RBP4 PE=2 SV=1 tr|Q5VY30|Q5VY30_HUMA	141	28.95	0.954733	0.740859
Q08554	Desmocollin-1 OS=Homo sapiens GN=DSC1 PE=1 SV=2 sp|Q08554|DSC1_HUMA	8	10.92	0.960718	0.649532
P02760	Protein AMBP OS=Homo sapiens GN=AMBP PE=1 SV=1 sp|P02760|AMBP_HUMA	90	58.83	0.964518	0.92109
Q08188	Protein-glutamine gamma-glutamyltransferase E OS=Homo sapiens GN=TGM3 PE=1 SV=4 sp|Q08188|TGM3_HUMA	3	4.23	0.966366	0.697486
O14791-2	Isoform 2 of Apolipoprotein L1 OS=Homo sapiens GN=APOL1 sp|O14791-2|APOL1_HUMA	13	11.73	0.966893	0.950867
Q12841	Follistatin-related protein 1 OS=Homo sapiens GN=FSTL1 PE=1 SV=1 sp|Q12841|FSTL1_HUMA	3	4.14	0.96856	0.829254
Q14515	SPARC-like protein 1 OS=Homo sapiens GN=SPARCL1 PE=1 SV=2 sp|Q14515|SPRL1_HUMA	8	14.04	0.973134	0.764501
A1L4H1	Soluble scavenger receptor cysteine-rich domain-containing protein SSC5D OS=Homo sapiens GN=SSC5D PE=2 SV=3 sp|A1L4H1|SRCRL_HUMA	2	1.84	0.973333	0.673652
Q14UF6	Decay-accelerating factor splicing variant 1 OS=Homo sapiens GN=DAF PE=2 SV=1 tr|Q14UF6|Q14UF6_HUMA	3	3.04	0.97911	0.898672
P25311	Zinc-alpha-2-glycoprotein OS=Homo sapiens GN=AZGP1 PE=1 SV=2 sp|P25311|ZA2G_HUMA	131	56.51	0.980089	0.899616
Q8WWZ8	Oncoprotein-induced transcript 3 protein OS=Homo sapiens GN=OIT3 PE=1 SV=2 sp|Q8WWZ8|OIT3_HUMA	2	2.4	0.981396	0.843262
Q14624	Inter-alpha-trypsin inhibitor heavy chain H4 OS=Homo sapiens GN=ITIH4 PE=1 SV=4 sp|Q14624|ITIH4_HUMA	117	94.02	0.983339	0.982553
P01042	Kininogen-1 OS=Homo sapiens GN=KNG1 PE=1 SV=2 sp|P01042|KNG1_HUMA	392	139.43	0.990852	0.886139
Q16610-4	Isoform 4 of Extracellular matrix protein 1 OS=Homo sapiens GN=ECM1 sp|Q16610-4|ECM1_HUMA	60	50.81	0.994942	0.901572
P55290	Cadherin-13 OS=Homo sapiens GN=CDH13 PE=1 SV=1 sp|P55290|CAD13_HUMA	3	5.59	0.996096	0.917991
F5H0Q5	Uncharacterized protein OS=Homo sapiens GN=AHSG PE=4 SV=1 tr|F5H0Q5|F5H0Q5_HUMA	253	86.7	0.997166	0.96487
P00748	Coagulation factor XII OS=Homo sapiens GN=F12 PE=1 SV=3 sp|P00748|FA12_HUMA	58	49.11	1.00172	0.831258
P04003	C4b-binding protein alpha chain OS=Homo sapiens GN=C4BPA PE=1 SV=2 sp|P04003|C4BPA_HUMA	15	17.83	1.00348	0.680436
Q16627-2	Isoform HCC-3 of C-C motif chemokine 14 OS=Homo sapiens GN=CCL14 sp|Q16627-2|CCL14_HUMA	4	2	1.00412	0.888099
Q13201	Multimerin-1 OS=Homo sapiens GN=MMRN1 PE=1 SV=3 sp|Q13201|MMRN1_HUMA	2	2.56	1.00698	0.965072
P17936	Insulin-like growth factor-binding protein 3 OS=Homo sapiens GN=IGFBP3 PE=1 SV=2 sp|P17936|IBP3_HUMA	29	34.32	1.00822	0.957406
Q99969	Retinoic acid receptor responder protein 2 OS=Homo sapiens GN=RARRES2 PE=1 SV=1 sp|Q99969|RARR2_HUMA	2	4.26	1.01329	0.978687
Q9ULI3	Protein HEG homolog 1 OS=Homo sapiens GN=HEG1 PE=1 SV=3 sp|Q9ULI3|HEG1_HUMA	4	6.38	1.01713	0.918847
C9JAF2	Uncharacterized protein OS=Homo sapiens GN=IGF2 PE=3 SV=2 tr|C9JAF2|C9JAF2_HUMA	8	9.05	1.01834	0.907716
P08697	Alpha-2-antiplasmin OS=Homo sapiens GN=SERPINF2 PE=1 SV=3 sp|P08697|A2AP_HUMA	36	35.07	1.02051	0.960903
B4E1F0	Uncharacterized protein OS=Homo sapiens GN=SERPING1 PE=2 SV=1 tr|B4E1F0|B4E1F0_HUMA	73	54.86	1.02995	0.837426
Q92954-3	Isoform C of Proteoglycan 4 OS=Homo sapiens GN=PRG4 sp|Q92954-3|PRG4_HUMA	9	13.25	1.03001	0.921766
Q9Y4L1	Hypoxia up-regulated protein 1 OS=Homo sapiens GN=HYOU1 PE=1 SV=1 sp|Q9Y4L1|HYOU1_HUMA	6	7.29	1.03124	0.765466
P15169	Carboxypeptidase N catalytic chain OS=Homo sapiens GN=CPN1 PE=1 SV=1 sp|P15169|CBPN_HUMA	3	6.03	1.03227	0.818712
P06681	Complement C2 OS=Homo sapiens GN=C2 PE=1 SV=2 sp|P06681|CO2_HUMA	45	11.33	1.03674	0.90267
P22692	Insulin-like growth factor-binding protein 4 OS=Homo sapiens GN=IGFBP4 PE=1 SV=2 sp|P22692|IBP4_HUMA	7	12.18	1.03774	0.783072
P00915	Carbonic anhydrase 1	6	3.79	1.04167	0.718356
Q9BY67	Cell adhesion molecule 1 OS=Homo sapiens GN=CADM1 PE=1 SV=2 sp|Q9BY67|CADM1_HUMA	3	2.1	1.04806	0.738951
P61769	Beta-2-microglobulin	7	6.75	1.04888	0.882714
P15151-3	Isoform Gamma of Poliovirus receptor OS=Homo sapiens GN=PVR sp|P15151-3|PVR_HUMA	4	6.28	1.05096	0.690829
P01033	Metalloproteinase inhibitor 1 OS=Homo sapiens GN=TIMP1 PE=1 SV=1 sp|P01033|TIMP1_HUMA	4	4.85	1.05157	0.81775
O95445	Apolipoprotein M OS=Homo sapiens GN=APOM PE=1 SV=2 sp|O95445|APOM_HUMA	17	14.73	1.05398	0.687182
Contaminant	Trypsin (contaminant)	133	19.12	1.05743	0.425442
P15924	Desmoplakin OS=Homo sapiens GN=DSP PE=1 SV=3 sp|P15924|DESP_HUMA	10	9.97	1.05941	0.882042
B1AHL2	Fibulin 1 OS=Homo sapiens GN=FBLN1 PE=4 SV=1 tr|B1AHL2|B1AHL2_HUMA	8	10.87	1.05968	0.869723
P08571	Monocyte differentiation antigen CD14 OS=Homo sapiens GN=CD14 PE=1 SV=2 sp|P08571|CD14_HUMA	10	13.89	1.06167	0.88223
P04406	Glyceraldehyde-3-phosphate dehydrogenase OS=Homo sapiens GN=GAPDH PE=1 SV=3 sp|P04406|G3P_HUMA	3	3.53	1.06581	0.553006
P11362-20	Isoform 20 of Fibroblast growth factor receptor 1 OS=Homo sapiens GN=FGFR1 sp|P11362-20|FGFR1_HUMA	5	7.85	1.06602	0.567141
G3V2W1	Serpin peptidase inhibitor, clade A (Alpha-1 antiproteinase, antitrypsin), member 10, isoform CRA_a OS=Homo sapiens GN=SERPINA10 PE=4 SV=1 tr|G3V2W1|G3V2W1_HUMA	5	8.9	1.06808	0.922808
P14151	L-selectin OS=Homo sapiens GN=SELL PE=1 SV=2 sp|P14151|LYAM1_HUMA	20	21.35	1.07099	0.650127
P16070-7	Isoform 7 of CD44 antigen OS=Homo sapiens GN=CD44 sp|P16070-7|CD44_HUMA	7	9.67	1.07136	0.628475
P35527	Keratin, type I cytoskeletal 9 OS=Homo sapiens GN=KRT9 PE=1 SV=3 sp|P35527|K1C9_HUMA	144	83.11	1.07305	0.652042
Q04721	Neurogenic locus notch homolog protein 2 OS=Homo sapiens GN=NOTCH2 PE=1 SV=3 sp|Q04721|NOTC2_HUMA	3	4.39	1.07342	0.725265
P51884	Lumican OS=Homo sapiens GN=LUM PE=1 SV=2 sp|P51884|LUM_HUMA	62	38.61	1.07687	0.656955
P05067	Amyloid beta A4 protein OS=Homo sapiens GN=APP PE=1 SV=3 sp|P05067|A4_HUMA	8	11.73	1.07729	0.87484
P32942	Intercellular adhesion molecule 3 OS=Homo sapiens GN=ICAM3 PE=1 SV=2 sp|P32942|ICAM3_HUMA	2	2.46	1.07841	0.522923
P49908	Selenoprotein P OS=Homo sapiens GN=SEPP1 PE=1 SV=3 sp|P49908|SEPP1_HUMA	13	11.94	1.07965	0.361159
P07225	Vitamin K-dependent protein S OS=Homo sapiens GN=PROS1 PE=1 SV=1 sp|P07225|PROS_HUMA	37	35.1	1.08507	0.783585
P00742	Coagulation factor X OS=Homo sapiens GN=F10 PE=1 SV=2 sp|P00742|FA10_HUMA	35	32.03	1.0874	0.302014
P03952	Plasma kallikrein OS=Homo sapiens GN=KLKB1 PE=1 SV=1 sp|P03952|KLKB1_HUMA	37	46.59	1.08981	0.796334
E9PCV6	Uncharacterized protein OS=Homo sapiens GN=COL6A3 PE=4 SV=1 tr|E9PCV6|E9PCV6_HUMA	3	3.4	1.09153	0.599882
P04264	Keratin, type II cytoskeletal 1	133	2	1.09302	0.866557
B4DPQ7	Uncharacterized protein OS=Homo sapiens GN=PROC PE=2 SV=1 tr|B4DPQ7|B4DPQ7_HUMA	8	11.25	1.09338	0.534169
P03951	Coagulation factor XI OS=Homo sapiens GN=F11 PE=1 SV=1 sp|P03951|FA11_HUMA	4	4.84	1.09977	0.724598
P16035	Metalloproteinase inhibitor 2 OS=Homo sapiens GN=TIMP2 PE=1 SV=2 sp|P16035|TIMP2_HUMA	6	5.8	1.10213	0.622266
G3XAK1	Macrophage stimulating 1 (Hepatocyte growth factor-like), isoform CRA_b OS=Homo sapiens GN=MST1 PE=4 SV=1 tr|G3XAK1|G3XAK1_HUMA	27	39.45	1.10449	0.712833
P04196	Histidine-rich glycoprotein OS=Homo sapiens GN=HRG PE=1 SV=1 sp|P04196|HRG_HUMA	141	70.93	1.10741	0.743387
P02652	Apolipoprotein A-II OS=Homo sapiens GN=APOA2 PE=1 SV=1 sp|P02652|APOA2_HUMA	182	42.76	1.10787	0.714712
Q96PD5-2	Isoform 2 of N-acetylmuramoyl-L-alanine amidase OS=Homo sapiens GN=PGLYRP2 sp|Q96PD5-2|PGRP2_HUMA	9	10.23	1.11062	0.885685
Q14314	Fibroleukin OS=Homo sapiens GN=FGL2 PE=1 SV=1 sp|Q14314|FGL2_HUMA	2	2.56	1.11149	0.505393
P33151	Cadherin-5 OS=Homo sapiens GN=CDH5 PE=1 SV=5 sp|P33151|CADH5_HUMA	16	23.97	1.11263	0.515427
Q9NPY3	Complement component C1q receptor OS=Homo sapiens GN=CD93 PE=1 SV=3 sp|Q9NPY3|C1QR1_HUMA	8	13.83	1.11455	0.460172
Q08380	Galectin-3-binding protein OS=Homo sapiens GN=LGALS3BP PE=1 SV=1 sp|Q08380|LG3BP_HUMA	11	12.77	1.11566	0.606197
Q8NBJ4	Golgi membrane protein 1 OS=Homo sapiens GN=GOLM1 PE=1 SV=1 sp|Q8NBJ4|GOLM1_HUMA	3	4.18	1.11598	0.359848
P02750	Leucine-rich alpha-2-glycoprotein OS=Homo sapiens GN=LRG1 PE=1 SV=2 sp|P02750|A2GL_HUMA	36	33.93	1.11765	0.907065
P01857	Ig gamma-1 chain C region OS=Homo sapiens GN=IGHG1 PE=1 SV=1 sp|P01857|IGHG1_HUMA	4	1.49	1.12477	0.750536
P10124	Serglycin OS=Homo sapiens GN=SRGN PE=1 SV=3 sp|P10124|SRGN_HUMA	8	6.22	1.12538	0.974341
P02649	Apolipoprotein E OS=Homo sapiens GN=APOE PE=1 SV=1 sp|P02649|APOE_HUMA	56	57.63	1.12561	0.315193
P00734	Prothrombin OS=Homo sapiens GN=F2 PE=1 SV=2 sp|P00734|THRB_HUMA	401	116.29	1.12749	0.300528
P18065	Insulin-like growth factor-binding protein 2 OS=Homo sapiens GN=IGFBP2 PE=1 SV=2 sp|P18065|IBP2_HUMA	11	19.44	1.12852	0.596642
Q12913	Receptor-type tyrosine-protein phosphatase eta OS=Homo sapiens GN=PTPRJ PE=1 SV=3 sp|Q12913|PTPRJ_HUMA	4	4.79	1.13108	0.56925
P27918	Properdin OS=Homo sapiens GN=CFP PE=1 SV=2 sp|P27918|PROP_HUMA	43	24.6	1.13121	0.720358
P10643	Complement component C7 OS=Homo sapiens GN=C7 PE=1 SV=2 sp|P10643|CO7_HUMA	37	41.4	1.13345	0.744238
P02766	Transthyretin OS=Homo sapiens GN=TTR PE=1 SV=1 sp|P02766|TTHY_HUMA	106	42.02	1.1354	0.389754
P13598	Intercellular adhesion molecule 2 OS=Homo sapiens GN=ICAM2 PE=1 SV=2 sp|P13598|ICAM2_HUMA	6	6.67	1.13669	0.495422
P13591	Neural cell adhesion molecule 1 OS=Homo sapiens GN=NCAM1 PE=1 SV=3 sp|P13591|NCAM1_HUMA	5	4.1	1.14161	0.731295
P01034	Cystatin-C OS=Homo sapiens GN=CST3 PE=1 SV=1 sp|P01034|CYTC_HUMA	17	16.59	1.14277	0.491884
O00187-2	Isoform 2 of Mannan-binding lectin serine protease 2 OS=Homo sapiens GN=MASP2 sp|O00187-2|MASP2_HUMA	2	1.57	1.15177	0.165366
P05543	Thyroxine-binding globulin OS=Homo sapiens GN=SERPINA7 PE=1 SV=2 sp|P05543|THBG_HUMA	9	12.54	1.15369	0.666405
P07359	Platelet glycoprotein Ib alpha chain OS=Homo sapiens GN=GP1BA PE=1 SV=1 sp|P07359|GP1BA_HUMA	5	8.19	1.16173	0.614274
P05160	Coagulation factor XIII B chain OS=Homo sapiens GN=F13B PE=1 SV=3 sp|P05160|F13B_HUMA	60	70.14	1.16261	0.476814
P13671	Complement component C6 OS=Homo sapiens GN=C6 PE=1 SV=3 sp|P13671|CO6_HUMA	58	70.37	1.16298	0.554212
P02763	Alpha-1-acid glycoprotein 1 OS=Homo sapiens GN=ORM1 PE=1 SV=1 sp|P02763|A1AG1_HUMA	223	111.12	1.16494	0.649191
E9PGU3	Uncharacterized protein OS=Homo sapiens GN=IGFALS PE=4 SV=1 tr|E9PGU3|E9PGU3_HUMA	12	15	1.17441	0.6092
P43652	Afamin OS=Homo sapiens GN=AFM PE=1 SV=1 sp|P43652|AFAM_HUMA	179	108.57	1.17652	0.550057
P22792	Carboxypeptidase N subunit 2 OS=Homo sapiens GN=CPN2 PE=1 SV=3 sp|P22792|CPN2_HUMA	5	7.1	1.17679	0.524602
Q16270	Insulin-like growth factor-binding protein 7 OS=Homo sapiens GN=IGFBP7 PE=1 SV=1 sp|Q16270|IBP7_HUMA	5	7.62	1.17937	0.538408
P13796	Plastin-2 OS=Homo sapiens GN=LCP1 PE=1 SV=6 sp|P13796|PLSL_HUMA	3	2.69	1.18023	0.255489
P29622	Kallistatin OS=Homo sapiens GN=SERPINA4 PE=1 SV=3 sp|P29622|KAIN_HUMA	10	8.05	1.1803	0.626868
P48668	Keratin, type II cytoskeletal 6C	53	25.13	1.18074	0.743437
P35555	Fibrillin-1 OS=Homo sapiens GN=FBN1 PE=1 SV=3 sp|P35555|FBN1_HUMA	6	9.07	1.18335	0.147918
P04217	Alpha-1B-glycoprotein OS=Homo sapiens GN=A1BG PE=1 SV=4 sp|P04217|A1BG_HUMA	217	79.1	1.18438	0.479539
P19320	Vascular cell adhesion protein 1 OS=Homo sapiens GN=VCAM1 PE=1 SV=1 sp|P19320|VCAM1_HUMA	5	6.08	1.18598	0.08236
P03950	Angiogenin OS=Homo sapiens GN=ANG PE=1 SV=1 sp|P03950|ANGI_HUMA	6	6.2	1.18762	0.458629
O75144-2	Isoform 2 of ICOS ligand OS=Homo sapiens GN=ICOSLG sp|O75144-2|ICOSL_HUMA	4	4.23	1.18833	0.391657
Q9Y5Y7	Lymphatic vessel endothelial hyaluronic acid receptor 1 OS=Homo sapiens GN=LYVE1 PE=1 SV=2 sp|Q9Y5Y7|LYVE1_HUMA	10	10.24	1.18984	0.142901
Q13740-2	Isoform 2 of CD166 antigen OS=Homo sapiens GN=ALCAM sp|Q13740-2|CD166_HUMA	3	4.51	1.19173	0.453487
E7EQT9	Uncharacterized protein OS=Homo sapiens GN=C4BPB PE=4 SV=1 tr|E7EQT9|E7EQT9_HUMA	3	2.91	1.19501	0.606047
P34096	Ribonuclease 4 OS=Homo sapiens GN=RNASE4 PE=1 SV=3 sp|P34096|RNAS4_HUMA	2	3.47	1.20061	0.096286
P05452	Tetranectin OS=Homo sapiens GN=CLEC3B PE=1 SV=3 sp|P05452|TETN_HUMA	69	43.79	1.20137	0.398416
P10721-2	Isoform 2 of Mast/stem cell growth factor receptor Kit OS=Homo sapiens GN=KIT sp|P10721-2|KIT_HUMA	3	3.99	1.20681	0.20932
P09871	Complement C1s subcomponent OS=Homo sapiens GN=C1S PE=1 SV=1 sp|P09871|C1S_HUMA	22	22.74	1.20763	0.778736
Q6UXB8	Peptidase inhibitor 16 OS=Homo sapiens GN=PI16 PE=1 SV=1 sp|Q6UXB8|PI16_HUMA	10	9.83	1.20863	0.520926
P08185	Corticosteroid-binding globulin OS=Homo sapiens GN=SERPINA6 PE=1 SV=1 sp|P08185|CBG_HUMA	9	8.42	1.20932	0.300212
P22352	Glutathione peroxidase 3 OS=Homo sapiens GN=GPX3 PE=1 SV=2 sp|P22352|GPX3_HUMA	6	3.54	1.21151	0.171706
P00746	Complement factor D OS=Homo sapiens GN=CFD PE=1 SV=5 sp|P00746|CFAD_HUMA	11	10.38	1.21236	0.45928
P12259	Coagulation factor V OS=Homo sapiens GN=F5 PE=1 SV=4 sp|P12259|FA5_HUMA	15	18.67	1.21355	0.406805
P00747	Plasminogen OS=Homo sapiens GN=PLG PE=1 SV=2 sp|P00747|PLMN_HUMA	137	122.3	1.21493	0.456942
Q9BXR6	Complement factor H-related protein 5 OS=Homo sapiens GN=CFHR5 PE=1 SV=1 sp|Q9BXR6|FHR5_HUMA	35	37.93	1.219	0.424095
P36955	Pigment epithelium-derived factor OS=Homo sapiens GN=SERPINF1 PE=1 SV=4 sp|P36955|PEDF_HUMA	25	30.34	1.21934	0.363741
Q9NZP8	Complement C1r subcomponent-like protein OS=Homo sapiens GN=C1RL PE=1 SV=2 sp|Q9NZP8|C1RL_HUMA	10	8.02	1.22541	0.313787
P48740-2	Isoform 2 of Mannan-binding lectin serine protease 1 OS=Homo sapiens GN=MASP1 sp|P48740-2|MASP1_HUMA	4	1.84	1.22695	0.37923
Q86UD1	Out at first protein homolog OS=Homo sapiens GN=OAF PE=2 SV=1 sp|Q86UD1|OAF_HUMA	3	4.2	1.22861	0.284082
Q14766-4	Isoform 4 of Latent-transforming growth factor beta-binding protein 1 OS=Homo sapiens GN=LTBP1 sp|Q14766-4|LTBP1_HUMA	7	8.32	1.23043	0.538478
P00740	Coagulation factor IX OS=Homo sapiens GN=F9 PE=1 SV=2 sp|P00740|FA9_HUMA	17	18.2	1.23097	0.15806
P01019	Angiotensinogen OS=Homo sapiens GN=AGT PE=1 SV=1 sp|P01019|ANGT_HUMA	23	22.95	1.23378	0.460056
P07333	Macrophage colony-stimulating factor 1 receptor OS=Homo sapiens GN=CSF1R PE=1 SV=2 sp|P07333|CSF1R_HUMA	2	4	1.23712	0.218225
P09486	SPARC OS=Homo sapiens GN=SPARC PE=1 SV=1 sp|P09486|SPRC_HUMA	8	12.68	1.2398	0.318161
P05362	Intercellular adhesion molecule 1 OS=Homo sapiens GN=ICAM1 PE=1 SV=2 sp|P05362|ICAM1_HUMA	10	18.28	1.24376	0.098707
C9JF17	Uncharacterized protein OS=Homo sapiens GN=APOD PE=4 SV=1 tr|C9JF17|C9JF17_HUMA	55	29.95	1.24684	0.215254
Q96IY4	Carboxypeptidase B2 OS=Homo sapiens GN=CPB2 PE=1 SV=2 sp|Q96IY4|CBPB2_HUMA	3	4.3	1.24695	0.673872
P02748	Complement component C9 OS=Homo sapiens GN=C9 PE=1 SV=2 sp|P02748|CO9_HUMA	47	53.42	1.24761	0.186219
Q01459	Di-N-acetylchitobiase OS=Homo sapiens GN=CTBS PE=1 SV=1 sp|Q01459|DIAC_HUMA	4	6.14	1.24956	0.295586
P55103	Inhibin beta C chain OS=Homo sapiens GN=INHBC PE=1 SV=1 sp|P55103|INHBC_HUMA	3	1.73	1.25126	0.177846
Q14520	Hyaluronan-binding protein 2 OS=Homo sapiens GN=HABP2 PE=1 SV=1 sp|Q14520|HABP2_HUMA	19	25.04	1.25313	0.351909
P43121	Cell surface glycoprotein MUC18 OS=Homo sapiens GN=MCAM PE=1 SV=2 sp|P43121|MUC18_HUMA	5	6.57	1.25585	0.112019
Q13790	Apolipoprotein F OS=Homo sapiens GN=APOF PE=1 SV=2 sp|Q13790|APOF_HUMA	4	6	1.26063	0.235697
P61626	Lysozyme C	13	12.16	1.2625	0.11392
P07998	Ribonuclease pancreatic OS=Homo sapiens GN=RNASE1 PE=1 SV=4 sp|P07998|RNAS1_HUMA	9	8.31	1.26682	0.349519
P04275	von Willebrand factor OS=Homo sapiens GN=VWF PE=1 SV=4 sp|P04275|VWF_HUMA	2	2.03	1.27334	0.539807
P02775	Platelet basic protein OS=Homo sapiens GN=PPBP PE=1 SV=3 sp|P02775|CXCL7_HUMA	62	28.55	1.28727	0.256205
P49747	Cartilage oligomeric matrix protein OS=Homo sapiens GN=COMP PE=1 SV=2 sp|P49747|COMP_HUMA	4	8	1.29043	0.073642
P27169	Serum paraoxonase/arylesterase 1 OS=Homo sapiens GN=PON1 PE=1 SV=3 sp|P27169|PON1_HUMA	28	23.72	1.29219	0.439831
P08603	Complement factor H OS=Homo sapiens GN=CFH PE=1 SV=4 sp|P08603|CFAH_HUMA	836	251.79	1.29397	0.331978
Q04756	Hepatocyte growth factor activator OS=Homo sapiens GN=HGFAC PE=1 SV=1 sp|Q04756|HGFA_HUMA	22	26.24	1.29508	0.281873
P02452	Collagen alpha-1(I) chain OS=Homo sapiens GN=COL1A1 PE=1 SV=5 sp|P02452|CO1A1_HUMA	3	3.21	1.29637	0.411792
P20023-2	Isoform B of Complement receptor type 2 OS=Homo sapiens GN=CR2 sp|P20023-2|CR2_HUMA	2	1.03	1.2976	0.118307
P02743	Serum amyloid P-component OS=Homo sapiens GN=APCS PE=1 SV=2 sp|P02743|SAMP_HUMA	15	18.22	1.29838	0.369388
P02655	Apolipoprotein C-II OS=Homo sapiens GN=APOC2 PE=1 SV=1 sp|P02655|APOC2_HUMA	37	19.89	1.2987	0.300294
E9PG94	Uncharacterized protein OS=Homo sapiens GN=FCGR3A PE=4 SV=1 tr|E9PG94|E9PG94_HUMA	5	2	1.30228	0.587742
P01042-2	Isoform LMW of Kininogen-1 OS=Homo sapiens GN=KNG1 sp|P01042-2|KNG1_HUMA	382	11.24	1.31932	0.197464
Q9HCN6-3	Isoform 3 of Platelet glycoprotein VI OS=Homo sapiens GN=GP6 sp|Q9HCN6-3|GPVI_HUMA	2	1.07	1.32558	0.345233
P03973	Antileukoproteinase OS=Homo sapiens GN=SLPI PE=1 SV=2 sp|P03973|SLPI_HUMA	2	2.08	1.32858	0.140486
P07358	Complement component C8 beta chain OS=Homo sapiens GN=C8B PE=1 SV=3 sp|P07358|CO8B_HUMA	14	15.87	1.33551	0.237553
P16109	P-selectin OS=Homo sapiens GN=SELP PE=1 SV=3 sp|P16109|LYAM3_HUMA	3	2	1.3402	0.180565
P04004	Vitronectin OS=Homo sapiens GN=VTN PE=1 SV=1 sp|P04004|VTNC_HUMA	41	23.44	1.34149	0.294977
Q96NZ9	Proline-rich acidic protein 1 OS=Homo sapiens GN=PRAP1 PE=2 SV=2 sp|Q96NZ9|PRAP1_HUMA	6	6.01	1.34414	0.466015
G3V5I3	Serpin peptidase inhibitor, clade A (Alpha-1 antiproteinase, antitrypsin), member 3, isoform CRA_b OS=Homo sapiens GN=SERPINA3 PE=4 SV=1 tr|G3V5I3|G3V5I3_HUMA	88	46.77	1.34654	0.648712
Q86TH1	ADAMTS-like protein 2 OS=Homo sapiens GN=ADAMTSL2 PE=1 SV=1 sp|Q86TH1|ATL2_HUMA	5	6.53	1.35779	0.118356
P02654	Apolipoprotein C-I OS=Homo sapiens GN=APOC1 PE=1 SV=1 sp|P02654|APOC1_HUMA	12	11.7	1.3658	0.058976
P63261	Actin, cytoplasmic 2 OS=Homo sapiens GN=ACTG1 PE=1 SV=1 sp|P63261|ACTG_HUMA	3	4.64	1.3699	0.077031
Q86VB7-2	Isoform 2 of Scavenger receptor cysteine-rich type 1 protein M130 OS=Homo sapiens GN=CD163 sp|Q86VB7-2|C163A_HUMA	15	21.58	1.37628	0.230451
P00441	Superoxide dismutase [Cu-Zn]	2	4.04	1.38178	0.308562
Q06033	Inter-alpha-trypsin inhibitor heavy chain H3 OS=Homo sapiens GN=ITIH3 PE=1 SV=2 sp|Q06033|ITIH3_HUMA	17	21.99	1.38369	0.215428
P37840-2	Isoform 2-4 of Alpha-synuclein OS=Homo sapiens GN=SNCA sp|P37840-2|SYUA_HUMA	3	4.35	1.39466	0.169603
P32119	Peroxiredoxin-2 OS=Homo sapiens GN=PRDX2 PE=1 SV=5 sp|P32119|PRDX2_HUMA	6	9.17	1.40016	0.151853
P02751-15	Isoform 15 of Fibronectin OS=Homo sapiens GN=FN1 sp|P02751-15|FINC_HUMA	48	70.26	1.40732	0.448371
E7ETH0	Uncharacterized protein OS=Homo sapiens GN=CFI PE=3 SV=1 tr|E7ETH0|E7ETH0_HUMA	69	48.66	1.41102	0.060359
P02790	Hemopexin OS=Homo sapiens GN=HPX PE=1 SV=2 sp|P02790|HEMO_HUMA	310	109.62	1.42117	0.021304
B0V2C8	Complement component 4A (Rodgers blood group) OS=Homo sapiens GN=C4A PE=4 SV=1 tr|B0V2C8|B0V2C8_HUMA	131	2.78	1.42799	0.313834
P07360	Complement component C8 gamma chain OS=Homo sapiens GN=C8G PE=1 SV=3 sp|P07360|CO8G_HUMA	8	11.8	1.43559	0.209018
E7ESU5	Uncharacterized protein OS=Homo sapiens GN=ALB PE=4 SV=2 tr|E7ESU5|E7ESU5_HUMA	47	67.72	1.44028	0.100268
P10599	Thioredoxin	2	1.61	1.44444	0.907311
Q86YW5	Trem-like transcript 1 protein OS=Homo sapiens GN=TREML1 PE=1 SV=2 sp|Q86YW5|TRML1_HUMA	4	4.92	1.44622	0.513805
P13646	Keratin, type I cytoskeletal 13 OS=Homo sapiens GN=KRT13 PE=1 SV=4 sp|P13646|K1C13_HUMA	19	5.23	1.46738	0.698708
B4E1Z4	Uncharacterized protein OS=Homo sapiens GN=CFB PE=2 SV=1 tr|B4E1Z4|B4E1Z4_HUMA	139	114.88	1.47221	0.149672
P01009	Alpha-1-antitrypsin OS=Homo sapiens GN=SERPINA1 PE=1 SV=3 sp|P01009|A1AT_HUMA	2	2.29	1.47399	0.209346
P07357	Complement component C8 alpha chain OS=Homo sapiens GN=C8A PE=1 SV=2 sp|P07357|CO8A_HUMA	13	13.82	1.48988	0.209175
P02776	Platelet factor 4 OS=Homo sapiens GN=PF4 PE=1 SV=2 sp|P02776|PLF4_HUMA	39	27.15	1.49558	0.156252
O43852	Calumenin OS=Homo sapiens GN=CALU PE=1 SV=2 sp|O43852|CALU_HUMA	2	2.89	1.50049	0.103932
P43251	Biotinidase OS=Homo sapiens GN=BTD PE=1 SV=2 sp|P43251|BTD_HUMA	3	6	1.5149	0.373363
P00736	Complement C1r subcomponent OS=Homo sapiens GN=C1R PE=1 SV=2 sp|P00736|C1R_HUMA	19	30.97	1.53835	0.258219
P01031	Complement C5	4	6.81	1.53971	0.265303
O75882	Attractin OS=Homo sapiens GN=ATRN PE=1 SV=2 sp|O75882|ATRN_HUMA	6	10	1.54927	0.208121
P06396	Gelsolin	38	42.32	1.55219	0.26219
P02745	Complement C1q subcomponent subunit A OS=Homo sapiens GN=C1QA PE=1 SV=2 sp|P02745|C1QA_HUMA	4	5.03	1.56288	0.145254
P02656	Apolipoprotein C-III OS=Homo sapiens GN=APOC3 PE=1 SV=1 sp|P02656|APOC3_HUMA	56	13.68	1.56599	0.10453
P05546	Heparin cofactor 2 OS=Homo sapiens GN=SERPIND1 PE=1 SV=3 sp|P05546|HEP2_HUMA	12	12.82	1.606	0.232147
P69905	Hemoglobin subunit alpha	12	7.69	1.61382	0.800787
P02042	Hemoglobin subunit delta OS=Homo sapiens GN=HBD PE=1 SV=2 sp|P02042|HBD_HUMA	11	1.92	1.63518	0.357851
P19823	Inter-alpha-trypsin inhibitor heavy chain H2 OS=Homo sapiens GN=ITIH2 PE=1 SV=2 sp|P19823|ITIH2_HUMA	23	28.08	1.6895	0.204466
P00450	Ceruloplasmin OS=Homo sapiens GN=CP PE=1 SV=1 sp|P00450|CERU_HUMA	53	53.79	1.70623	0.253922
Contaminant	PromTArt5 Promega trypsin artifact 5 K to R mods (2239.1, 2914)	170	40.76	1.75646	0.176538
P68871	Hemoglobin subunit beta	20	13.21	1.78345	0.432772
E9PK25	Uncharacterized protein OS=Homo sapiens GN=CFL1 PE=4 SV=1 tr|E9PK25|E9PK25_HUMA	3	4.54	1.78482	0.018269
F8VS64	Uncharacterized protein OS=Homo sapiens GN=KRT4 PE=3 SV=1 tr|F8VS64|F8VS64_HUMA	7	3.37	1.82171	0.895667
A2BHY4	Complement component C4B (Childo blood group) OS=Homo sapiens GN=C4B-1 PE=4 SV=1 tr|A2BHY4|A2BHY4_HUMA	132	139.65	1.84646	0.068466
P11226	Mannose-binding protein C OS=Homo sapiens GN=MBL2 PE=1 SV=2 sp|P11226|MBL2_HUMA	5	4.06	1.85124	0.148181
P01024	Complement C3 OS=Homo sapiens GN=C3 PE=1 SV=2 sp|P01024|CO3_HUMA	260	212.43	1.85888	0.029503
P59666	Neutrophil defensin 3 OS=Homo sapiens GN=DEFA3 PE=1 SV=1 sp|P59666|DEF3_HUMA	3	1.28	1.90279	0.067418
P02746	Complement C1q subcomponent subunit B OS=Homo sapiens GN=C1QB PE=1 SV=3 sp|P02746|C1QB_HUMA	5	2.87	1.92664	0.267477
P02787	Serotransferrin OS=Homo sapiens GN=TF PE=1 SV=3 sp|P02787|TRFE_HUMA	38	54.14	1.95694	0.298841
P19827	Inter-alpha-trypsin inhibitor heavy chain H1 OS=Homo sapiens GN=ITIH1 PE=1 SV=3 sp|P19827|ITIH1_HUMA	20	29.18	1.96276	0.165858
P02741	C-reactive protein	3	4.54	2.01002	0.058562
P02735	Serum amyloid A protein OS=Homo sapiens GN=SAA1 PE=1 SV=2 sp|P02735|SAA_HUMA	39	24.41	2.01257	0.48787
P37802	Transgelin-2 OS=Homo sapiens GN=TAGLN2 PE=1 SV=3 sp|P37802|TAGL2_HUMA	3	2.64	2.02629	0.016576
P06753-2	Isoform 2 of Tropomyosin alpha-3 chain OS=Homo sapiens GN=TPM3 sp|P06753-2|TPM3_HUMA	7	6.01	2.0386	0.041211
P01023	Alpha-2-macroglobulin OS=Homo sapiens GN=A2M PE=1 SV=3 sp|P01023|A2MG_HUMA	99	111.43	2.06832	0.121576
P04114	Apolipoprotein B-100 OS=Homo sapiens GN=APOB PE=1 SV=2 sp|P04114|APOB_HUMA	49	67.87	2.09184	0.10379
P67936	Tropomyosin alpha-4 chain OS=Homo sapiens GN=TPM4 PE=1 SV=3 sp|P67936|TPM4_HUMA	10	18.51	2.12841	0.011542
Q9H299	SH3 domain-binding glutamic acid-rich-like protein 3 OS=Homo sapiens GN=SH3BGRL3 PE=1 SV=1 sp|Q9H299|SH3L3_HUMA	2	1.92	2.18494	0.034757
P02747	Complement C1q subcomponent subunit C OS=Homo sapiens GN=C1QC PE=1 SV=3 sp|P02747|C1QC_HUMA	3	2.73	2.67008	0.200866
P00738	Haptoglobin OS=Homo sapiens GN=HP PE=1 SV=1 sp|P00738|HPT_HUMA	40	36.46	2.86051	0.293717
P05109	Protein S100-A8 OS=Homo sapiens GN=S100A8 PE=1 SV=1 sp|P05109|S10A8_HUMA	4	6.28	3.01965	0.342892
P02774	Vitamin D-binding protein OS=Homo sapiens GN=GC PE=1 SV=1 sp|P02774|VTDB_HUMA	827	245.92	3.17372	0.586817
P06702	Protein S100-A9 OS=Homo sapiens GN=S100A9 PE=1 SV=1 sp|P06702|S10A9_HUMA	17	14.92	3.37278	0.168762
