# Supplementary material for: Independent Candidate Serum Protein Biomarkers of Response to Adalimumab and to Infliximab in Rheumatoid Arthritis: An Exploratory Study
Source: PLoS One. 2016 Apr 6;11(4):e0153140. doi: 10.1371/journal.pone.0153140 (PMC4822871; doi:10.1371/journal.pone.0153140)
Supplement: S2 Table — (XLS) [file pone.0153140.s002.xls]

## Sheet: Table_S2
Table S-2: Proteins significantly different between NR and R patients with RA treated with ADM
Accession	Protein name	Symbol	Peptides (95%)	Unused	fold NR/R	P
P67936	Tropomyosin alpha-4 chain	TPM4	10	18.51	2.13	0.012
P37802	Transgelin-2	TAGLN2	3	2.64	2.03	0.017
E9PK25	Cofilin-1	CFL1	3	4.54	1.78	0.018
P02790	Hemopexin	HPX	310	109.62	1.42	0.021
P01024	Complement C3	C3	260	212.43	1.86	0.03
Q9H299	SH3 domain-binding glutamic acid-rich-like 3	SH3BGRL3	2	1.92	2.18	0.035
F8W9A4	Transcription factor-like 5 protein	TCFL5	344	4.01	0.42	0.039
D3YTG3	Target of Nesh-SH3	ABI3BP	5	6.08	0.73	0.04
P06753-2	Isoform 2 of Tropomyosin alpha-3 chain	TPM3	7	6.01	2.04	0.041
