# Supplementary material for: Independent Candidate Serum Protein Biomarkers of Response to Adalimumab and to Infliximab in Rheumatoid Arthritis: An Exploratory Study
Source: PLoS One. 2016 Apr 6;11(4):e0153140. doi: 10.1371/journal.pone.0153140 (PMC4822871; doi:10.1371/journal.pone.0153140)
Supplement: S3 Table — (XLS) [file pone.0153140.s003.xls]

## Sheet: Table_S3
Raw untransformed protein relative abundances						R =113, 114, 115, 116		NR = 117, 118. 119, 121
Accession	Name	s.113	s.114	s.115	s.116	s.117	s.118	s.119	s.121
P06702	Protein S100-A9 OS=Homo sapiens GN=S100A9 PE=1 SV=1 sp|P06702|S10A9_HUMA	223441	216217	114124	176457	1.65573e+06	162037	249274	395893
P02774	Vitamin D-binding protein OS=Homo sapiens GN=GC PE=1 SV=1 sp|P02774|VTDB_HUMA	14950.9	16919	719760	466	805486	1182.05	10815.1	1.56946e+06
P05109	Protein S100-A8 OS=Homo sapiens GN=S100A8 PE=1 SV=1 sp|P05109|S10A8_HUMA	53451	72682.9	49888.4	45653.5	468158	29939.4	68101.4	103186
P00738	Haptoglobin OS=Homo sapiens GN=HP PE=1 SV=1 sp|P00738|HPT_HUMA	112326	96961.2	120057	31688.6	419354	40940.6	464015	108430
P02747	Complement C1q subcomponent subunit C OS=Homo sapiens GN=C1QC PE=1 SV=3 sp|P02747|C1QC_HUMA	28758.6	15189	16589.9	13979.1	19963.8	15774.4	43727.8	119499
Q9H299	SH3 domain-binding glutamic acid-rich-like protein 3 OS=Homo sapiens GN=SH3BGRL3 PE=1 SV=1 sp|Q9H299|SH3L3_HUMA	2392.14	2487.61	2501.81	1617.91	8422.3	2707.47	4741.69	3791.86
P67936	Tropomyosin alpha-4 chain OS=Homo sapiens GN=TPM4 PE=1 SV=3 sp|P67936|TPM4_HUMA	10253.1	10267.4	11618	7562.68	31369	16276.2	22717.8	14137.4
P04114	Apolipoprotein B-100 OS=Homo sapiens GN=APOB PE=1 SV=2 sp|P04114|APOB_HUMA	220685	149823	127759	131341	146570	228132	334106	608230
P01023	Alpha-2-macroglobulin OS=Homo sapiens GN=A2M PE=1 SV=3 sp|P01023|A2MG_HUMA	1.29665e+06	361246	452888	637842	821839	778354	1.42288e+06	2.66197e+06
P06753-2	Isoform 2 of Tropomyosin alpha-3 chain OS=Homo sapiens GN=TPM3 sp|P06753-2|TPM3_HUMA	8371.38	8879.48	9519.89	6175.42	28131.9	16125.7	13584.5	9321.91
P37802	Transgelin-2 OS=Homo sapiens GN=TAGLN2 PE=1 SV=3 sp|P37802|TAGL2_HUMA	3465.58	2997.83	2873.79	2613.16	4216.54	4374.28	6057.19	9566.94
P02735	Serum amyloid A protein OS=Homo sapiens GN=SAA1 PE=1 SV=2 sp|P02735|SAA_HUMA	249659	271564	552788	189737	1.22737e+06	124410	281777	909822
ZZ_FGCZCont0199;P02741	sp|CRP_HUMAN|	10629.3	5495.48	10151.8	12190	32314.5	10968.1	16510.8	17525.3
P19827	Inter-alpha-trypsin inhibitor heavy chain H1 OS=Homo sapiens GN=ITIH1 PE=1 SV=3 sp|P19827|ITIH1_HUMA	120890	90977.3	75314.3	77207.7	89017.4	96173.2	178649	351372
P02787	Serotransferrin OS=Homo sapiens GN=TF PE=1 SV=3 sp|P02787|TRFE_HUMA	284488	312972	317425	250052	318647	368489	1.34082e+06	251757
P02746;D6R934	Complement C1q subcomponent subunit B OS=Homo sapiens GN=C1QB PE=1 SV=3 sp|P02746|C1QB_HUMA	48455.4	28455.3	26869.4	37016.4	34670.4	32264.1	52251.3	152078
P59666	Neutrophil defensin 3 OS=Homo sapiens GN=DEFA3 PE=1 SV=1 sp|P59666|DEF3_HUMA	48381.4	49524.4	34988.4	61904.4	161748	78208.6	53744.5	76960
P01024	Complement C3 OS=Homo sapiens GN=C3 PE=1 SV=2 sp|P01024|CO3_HUMA	1.16015e+07	6.61108e+06	7.81107e+06	6.66969e+06	2.28289e+07	1.0448e+07	1.25874e+07	1.49087e+07
P11226	Mannose-binding protein C OS=Homo sapiens GN=MBL2 PE=1 SV=2 sp|P11226|MBL2_HUMA	2544.31	6444.25	4147	5422.89	10204.9	3505.71	12505.8	8139.73
A2BHY4	Complement component C4B (Childo blood group) OS=Homo sapiens GN=C4B-1 PE=4 SV=1 tr|A2BHY4|A2BHY4_HUMA	5132.93	3432.26	12024.8	10286.1	17934.6	10727.9	11730.4	16618.8
F8VS64	Uncharacterized protein OS=Homo sapiens GN=KRT4 PE=3 SV=1 tr|F8VS64|F8VS64_HUMA	3640.6	1048.58	735.83	1887.01	2540.77	446.11	9590.65	742.86
E9PK25	Uncharacterized protein OS=Homo sapiens GN=CFL1 PE=4 SV=1 tr|E9PK25|E9PK25_HUMA	18626.7	22064.2	18697.6	17291.7	43366.1	29882.2	41854.4	21758
ZZ_FGCZCont0174;P68871	sp|HBB_HUMAN|	61763.8	75110	432065	122404	807191	182679	146684	96419.8
ZZ_FGCZCont0172	Trypa5|PromTArt5 Promega trypsin artifact 5 K to R mods (2239.1, 2914)	8219.59	8112.44	6889.18	7906.31	8083.49	8161.22	24068.1	14361.3
P00450	Ceruloplasmin OS=Homo sapiens GN=CP PE=1 SV=1 sp|P00450|CERU_HUMA	355411	215807	179596	211515	216279	230927	400252	794496
P19823	Inter-alpha-trypsin inhibitor heavy chain H2 OS=Homo sapiens GN=ITIH2 PE=1 SV=2 sp|P19823|ITIH2_HUMA	234362	207985	166823	156198	174059	229789	266514	622731
P02042	Hemoglobin subunit delta OS=Homo sapiens GN=HBD PE=1 SV=2 sp|P02042|HBD_HUMA	2325.96	1636.3	10241.9	2909.49	15825	5340.21	3679.89	3138.82
ZZ_FGCZCont0141;P69905	sp|HBA_HUMAN|	32103.1	43911.3	154081	68053.9	335230	76102.2	43434.7	26393.1
P05546	Heparin cofactor 2 OS=Homo sapiens GN=SERPIND1 PE=1 SV=3 sp|P05546|HEP2_HUMA	119863	146796	97915.7	77644.5	141687	79195.9	227660	261659
P02656	Apolipoprotein C-III OS=Homo sapiens GN=APOC3 PE=1 SV=1 sp|P02656|APOC3_HUMA	91341.5	193270	243618	146846	294492	336387	249979	176302
P02745	Complement C1q subcomponent subunit A OS=Homo sapiens GN=C1QA PE=1 SV=2 sp|P02745|C1QA_HUMA	557.46	563.4	560.51	633.33	601.24	615.87	859.87	1540.62
ZZ_FGCZCont0149;P06396	sp|GELS_HUMAN|	594036	387068	306788	568877	305610	681767	982304	912381
O75882	Attractin OS=Homo sapiens GN=ATRN PE=1 SV=2 sp|O75882|ATRN_HUMA	41258.6	36887.5	33656.2	33350.1	41806.6	28621.8	69241.7	85210.6
ZZ_FGCZCont0049	sp|CO5_HUMAN|	141148	104514	53786.7	91676.9	92207.6	153137	94477.3	262398
P00736	Complement C1r subcomponent OS=Homo sapiens GN=C1R PE=1 SV=2 sp|P00736|C1R_HUMA	63372.3	76496.2	68122.7	46930.2	96860.2	42781.3	103184	149332
P43251	Biotinidase OS=Homo sapiens GN=BTD PE=1 SV=2 sp|P43251|BTD_HUMA	1836.71	2792.65	1330.57	2376	1550.87	1793.86	4949.17	4334.22
O43852	Calumenin OS=Homo sapiens GN=CALU PE=1 SV=2 sp|O43852|CALU_HUMA	15716.5	19724.6	19783.7	26161.8	26093.5	19098.8	38059.8	38867.3
P02776	Platelet factor 4 OS=Homo sapiens GN=PF4 PE=1 SV=2 sp|P02776|PLF4_HUMA	119334	157456	139044	151750	135176	145227	288140	280327
P07357	Complement component C8 alpha chain OS=Homo sapiens GN=C8A PE=1 SV=2 sp|P07357|CO8A_HUMA	50268.6	45846.7	29923	46623.7	47509.3	36618.5	80839.8	92278.1
P01009	Alpha-1-antitrypsin OS=Homo sapiens GN=SERPINA1 PE=1 SV=3 sp|P01009|A1AT_HUMA	6219.57	4268.89	4183.09	4215.99	11289.3	3941.85	6209.53	6399.37
B4E1Z4	Uncharacterized protein OS=Homo sapiens GN=CFB PE=2 SV=1 tr|B4E1Z4|B4E1Z4_HUMA	734571	661925	374383	569319	616165	610660	1.13838e+06	1.08007e+06
P13646	Keratin, type I cytoskeletal 13 OS=Homo sapiens GN=KRT13 PE=1 SV=4 sp|P13646|K1C13_HUMA	21286.1	6506.13	4781.77	14148.7	11372.7	5531.08	43065	8591.11
Q86YW5	Trem-like transcript 1 protein OS=Homo sapiens GN=TREML1 PE=1 SV=2 sp|Q86YW5|TRML1_HUMA	13194.3	22014.5	9870.87	13311.2	14123.9	8146.82	37180.7	24994.9
ZZ_FGCZCont0250;P10599	sp|THIO_HUMAN|	2023.32	1402.43	3584.62	1769.68	4742.46	2712.91	5038.92	187.95
E7ESU5	Uncharacterized protein OS=Homo sapiens GN=ALB PE=4 SV=2 tr|E7ESU5|E7ESU5_HUMA	291585	367440	275534	331402	535853	336317	617924	333241
P07360	Complement component C8 gamma chain OS=Homo sapiens GN=C8G PE=1 SV=3 sp|P07360|CO8G_HUMA	53848.7	59295.7	37042	50411.7	50336.1	45842	91830.9	99967
B0V2C8	Complement component 4A (Rodgers blood group) OS=Homo sapiens GN=C4A PE=4 SV=1 tr|B0V2C8|B0V2C8_HUMA	10894	3868.91	4388.95	1785.65	3774.48	8682.87	6176.2	11265
P02790	Hemopexin OS=Homo sapiens GN=HPX PE=1 SV=2 sp|P02790|HEMO_HUMA	6.47869e+06	7.79412e+06	7.27919e+06	6.30157e+06	8.90246e+06	8.0003e+06	1.26381e+07	1.00439e+07
E7ETH0	Uncharacterized protein OS=Homo sapiens GN=CFI PE=3 SV=1 tr|E7ETH0|E7ETH0_HUMA	945503	921568	616732	1.07551e+06	1.04024e+06	1.09097e+06	1.5571e+06	1.33395e+06
P02751-15	Isoform 15 of Fibronectin OS=Homo sapiens GN=FN1 sp|P02751-15|FINC_HUMA	313310	238834	186480	131207	136302	224738	353340	509752
P32119	Peroxiredoxin-2 OS=Homo sapiens GN=PRDX2 PE=1 SV=5 sp|P32119|PRDX2_HUMA	47257.4	42079.4	96571	48499.8	96782.1	93504.5	82262	55659.7
P37840-2;P37840;E7EPV7	Isoform 2-4 of Alpha-synuclein OS=Homo sapiens GN=SNCA sp|P37840-2|SYUA_HUMA	8124.39	9819.18	16699.9	6686.01	19413.1	14697.9	10345.4	13184.2
Q06033	Inter-alpha-trypsin inhibitor heavy chain H3 OS=Homo sapiens GN=ITIH3 PE=1 SV=2 sp|Q06033|ITIH3_HUMA	59842.1	40964.6	32444.9	31583.6	54473.8	38795.5	86995.1	47815.6
ZZ_FGCZCont0147;P00441	sp|SODC_HUMAN|	846.59	773.57	3235.79	852.92	2876.62	2468.88	1452.76	1090.17
Q86VB7-2	Isoform 2 of Scavenger receptor cysteine-rich type 1 protein M130 OS=Homo sapiens GN=CD163 sp|Q86VB7-2|C163A_HUMA	97201	64586.7	93608.3	128351	90974.8	121256	205758	110153
P63261	Actin, cytoplasmic 2 OS=Homo sapiens GN=ACTG1 PE=1 SV=1 sp|P63261|ACTG_HUMA	30084.1	23215.7	27315.4	29714.4	52602.3	31732.6	36503.1	30303
P02654	Apolipoprotein C-I OS=Homo sapiens GN=APOC1 PE=1 SV=1 sp|P02654|APOC1_HUMA	193665	242276	224261	180722	227791	375867	249207	295671
Q86TH1	ADAMTS-like protein 2 OS=Homo sapiens GN=ADAMTSL2 PE=1 SV=1 sp|Q86TH1|ATL2_HUMA	15941.3	14993.8	12611.2	13262.3	13946.3	16865.8	27495.7	18826.5
G3V5I3	Serpin peptidase inhibitor, clade A (Alpha-1 antiproteinase, antitrypsin), member 3, isoform CRA_b OS=Homo sapiens GN=SERPINA3 PE=4 SV=1 tr|G3V5I3|G3V5I3_HUMA	3.25558e+06	3.74523e+06	2.58704e+06	2.81253e+06	5.82936e+06	1.39873e+06	3.61016e+06	5.8593e+06
Q96NZ9	Proline-rich acidic protein 1 OS=Homo sapiens GN=PRAP1 PE=2 SV=2 sp|Q96NZ9|PRAP1_HUMA	22857.1	32699.2	29352.8	21828	40750	14824.9	40740.1	47154
P04004	Vitronectin OS=Homo sapiens GN=VTN PE=1 SV=1 sp|P04004|VTNC_HUMA	807056	1.33081e+06	878333	908516	1.09117e+06	768523	1.87231e+06	1.53296e+06
P16109	P-selectin OS=Homo sapiens GN=SELP PE=1 SV=3 sp|P16109|LYAM3_HUMA	738.01	888.76	1044.96	1133.84	1258.78	864.68	1809.4	1167.38
P07358	Complement component C8 beta chain OS=Homo sapiens GN=C8B PE=1 SV=3 sp|P07358|CO8B_HUMA	95430.3	98745.3	61711.7	82432.3	116944	65670.9	127589	141624
P03973	Antileukoproteinase OS=Homo sapiens GN=SLPI PE=1 SV=2 sp|P03973|SLPI_HUMA	8716.28	6538.34	9960.6	8435.99	7927.04	9722.08	14038.7	13020.7
Q9HCN6-3	Isoform 3 of Platelet glycoprotein VI OS=Homo sapiens GN=GP6 sp|Q9HCN6-3|GPVI_HUMA	1086.25	841.56	537.35	692.86	743.67	664.29	1510.27	1267.98
P01042-2	Isoform LMW of Kininogen-1 OS=Homo sapiens GN=KNG1 sp|P01042-2|KNG1_HUMA	1.89069e+06	704027	1.71773e+06	1.82165e+06	1.86746e+06	1.96693e+06	2.08748e+06	2.17095e+06
E9PG94	Uncharacterized protein OS=Homo sapiens GN=FCGR3A PE=4 SV=1 tr|E9PG94|E9PG94_HUMA	17423.3	10690.7	24791.4	15091.8	16827.6	27384.8	34944.9	9394.2
P02655	Apolipoprotein C-II OS=Homo sapiens GN=APOC2 PE=1 SV=1 sp|P02655|APOC2_HUMA	673876	997403	1.63311e+06	692551	1.10011e+06	1.83753e+06	1.3638e+06	889403
P02743	Serum amyloid P-component OS=Homo sapiens GN=APCS PE=1 SV=2 sp|P02743|SAMP_HUMA	493781	386878	510043	350286	491048	318261	626486	824673
P20023-2	Isoform B of Complement receptor type 2 OS=Homo sapiens GN=CR2 sp|P20023-2|CR2_HUMA	3080.81	2938.93	2388.52	2624.15	2962.87	2740.71	4161.26	4450.83
P02452	Collagen alpha-1(I) chain OS=Homo sapiens GN=COL1A1 PE=1 SV=5 sp|P02452|CO1A1_HUMA	27172.3	20558.8	24074.2	12347.2	28314.8	30468.5	36422.9	13886.5
Q04756	Hepatocyte growth factor activator OS=Homo sapiens GN=HGFAC PE=1 SV=1 sp|Q04756|HGFA_HUMA	278871	282575	234822	274203	228888	300845	530752	325859
P08603	Complement factor H OS=Homo sapiens GN=CFH PE=1 SV=4 sp|P08603|CFAH_HUMA	8.52823e+06	1.02182e+07	9.67313e+06	8.42472e+06	1.17761e+07	6.64251e+06	1.66502e+07	1.26067e+07
P27169	Serum paraoxonase/arylesterase 1 OS=Homo sapiens GN=PON1 PE=1 SV=3 sp|P27169|PON1_HUMA	268312	427126	207793	385868	315606	235035	618709	496406
P49747	Cartilage oligomeric matrix protein OS=Homo sapiens GN=COMP PE=1 SV=2 sp|P49747|COMP_HUMA	21178.5	17338.5	20492.5	20604.5	23709.4	22294.8	34200.2	22531.9
P02775	Platelet basic protein OS=Homo sapiens GN=PPBP PE=1 SV=3 sp|P02775|CXCL7_HUMA	7.09784e+06	7.35242e+06	8.92895e+06	7.79105e+06	6.18572e+06	9.06824e+06	1.22456e+07	1.26249e+07
P04275	von Willebrand factor OS=Homo sapiens GN=VWF PE=1 SV=4 sp|P04275|VWF_HUMA	3782.87	4759.14	2829.9	3454.79	3270.87	2533.61	7058.84	6016.04
P07998	Ribonuclease pancreatic OS=Homo sapiens GN=RNASE1 PE=1 SV=4 sp|P07998|RNAS1_HUMA	16551.8	13859.3	22956.2	18810.1	12850.7	27639.2	25395.2	25550.8
ZZ_FGCZCont0000;P61626	sp|LYSC_HUMAN|	356760	275297	298911	372267	307498	438045	490106	409686
Q13790;F5GXS5	Apolipoprotein F OS=Homo sapiens GN=APOF PE=1 SV=2 sp|Q13790|APOF_HUMA	14768	11789.2	10101.9	12672.3	14961.2	10267.4	19767.5	17192.7
P43121	Cell surface glycoprotein MUC18 OS=Homo sapiens GN=MCAM PE=1 SV=2 sp|P43121|MUC18_HUMA	21516	15687.6	19148.9	22985.6	20933.5	23250.8	31591.7	23860.7
Q14520;F5H5M6	Hyaluronan-binding protein 2 OS=Homo sapiens GN=HABP2 PE=1 SV=1 sp|Q14520|HABP2_HUMA	484019	479892	318701	548685	439072	399150	800231	656393
P55103	Inhibin beta C chain OS=Homo sapiens GN=INHBC PE=1 SV=1 sp|P55103|INHBC_HUMA	6781.26	10355.4	6260.52	5174.46	7183.09	9026.92	10032.9	9507.58
Q01459	Di-N-acetylchitobiase OS=Homo sapiens GN=CTBS PE=1 SV=1 sp|Q01459|DIAC_HUMA	9695.8	8015.11	6720.6	10162.3	8241.22	8375.28	15487.1	11123.5
P02748	Complement component C9 OS=Homo sapiens GN=C9 PE=1 SV=2 sp|P02748|CO9_HUMA	387508	388890	243567	356010	408127	325606	461132	521818
Q96IY4	Carboxypeptidase B2 OS=Homo sapiens GN=CPB2 PE=1 SV=2 sp|Q96IY4|CBPB2_HUMA	13587	16441.6	13314.8	13519.9	16334.8	9169.89	13448.3	31952.5
C9JF17	Uncharacterized protein OS=Homo sapiens GN=APOD PE=4 SV=1 tr|C9JF17|C9JF17_HUMA	2.09061e+06	1.56753e+06	1.89029e+06	2.78913e+06	2.33216e+06	1.9905e+06	2.77449e+06	3.29844e+06
P05362	Intercellular adhesion molecule 1 OS=Homo sapiens GN=ICAM1 PE=1 SV=2 sp|P05362|ICAM1_HUMA	66645.1	64032.1	68222.3	64543.2	74478.7	66503.3	107415	79262.3
P09486	SPARC OS=Homo sapiens GN=SPARC PE=1 SV=1 sp|P09486|SPRC_HUMA	95783.5	113617	113531	122672	88945.9	129255	142015	192244
P07333	Macrophage colony-stimulating factor 1 receptor OS=Homo sapiens GN=CSF1R PE=1 SV=2 sp|P07333|CSF1R_HUMA	1554.18	2326.53	1646.88	1907.84	2050.3	2066	3182.67	1899.52
P01019	Angiotensinogen OS=Homo sapiens GN=AGT PE=1 SV=1 sp|P01019|ANGT_HUMA	138734	156709	129233	139232	214493	105692	133859	241696
P00740	Coagulation factor IX OS=Homo sapiens GN=F9 PE=1 SV=2 sp|P00740|FA9_HUMA	92044.8	96445.7	101251	82173.3	111517	82789.2	125247	138264
Q14766-4;Q14766	Isoform 4 of Latent-transforming growth factor beta-binding protein 1 OS=Homo sapiens GN=LTBP1 sp|Q14766-4|LTBP1_HUMA	3937.47	3268.93	3357.18	4268.63	3335.5	2643.59	6396.18	5874.7
Q86UD1	Out at first protein homolog OS=Homo sapiens GN=OAF PE=2 SV=1 sp|Q86UD1|OAF_HUMA	7085.84	6965.12	5840.59	6311.03	6267.78	7085.83	11852.1	6986.94
P48740-2	Isoform 2 of Mannan-binding lectin serine protease 1 OS=Homo sapiens GN=MASP1 sp|P48740-2|MASP1_HUMA	2230.68	2013.3	1588.49	1940.25	1813.48	1714.07	3488.85	2520.34
Q9NZP8	Complement C1r subcomponent-like protein OS=Homo sapiens GN=C1RL PE=1 SV=2 sp|Q9NZP8|C1RL_HUMA	26745.8	48397	31974.2	42491.8	41244.3	32692.8	60031.2	49363.3
P36955	Pigment epithelium-derived factor OS=Homo sapiens GN=SERPINF1 PE=1 SV=4 sp|P36955|PEDF_HUMA	168814	229723	177426	145344	230152	149875	190459	309033
Q9BXR6	Complement factor H-related protein 5 OS=Homo sapiens GN=CFHR5 PE=1 SV=1 sp|Q9BXR6|FHR5_HUMA	453220	305949	435974	304417	408601	296249	450279	672837
P00747	Plasminogen OS=Homo sapiens GN=PLG PE=1 SV=2 sp|P00747|PLMN_HUMA	2.42399e+06	2.46697e+06	2.0732e+06	2.95745e+06	2.18506e+06	2.04142e+06	4.18409e+06	3.64352e+06
P12259	Coagulation factor V OS=Homo sapiens GN=F5 PE=1 SV=4 sp|P12259|FA5_HUMA	162929	100214	159495	214628	118692	206038	233913	214709
P00746	Complement factor D OS=Homo sapiens GN=CFD PE=1 SV=5 sp|P00746|CFAD_HUMA	96196.8	92777.2	160840	104057	77065.7	170945	153742	148501
P22352	Glutathione peroxidase 3 OS=Homo sapiens GN=GPX3 PE=1 SV=2 sp|P22352|GPX3_HUMA	50630.2	67101.4	39586.7	52027.5	53697	63029	60796.8	76101.1
P08185	Corticosteroid-binding globulin OS=Homo sapiens GN=SERPINA6 PE=1 SV=1 sp|P08185|CBG_HUMA	32518.5	28608.5	22825.2	25694.4	34094.9	21869.9	39174.1	37458.4
Q6UXB8	Peptidase inhibitor 16 OS=Homo sapiens GN=PI16 PE=1 SV=1 sp|Q6UXB8|PI16_HUMA	252811	174648	239864	275050	180566	356539	394006	207873
P09871	Complement C1s subcomponent OS=Homo sapiens GN=C1S PE=1 SV=1 sp|P09871|C1S_HUMA	106148	100123	82490.8	76559.2	82551.7	50073	123275	185272
P10721-2	Isoform 2 of Mast/stem cell growth factor receptor Kit OS=Homo sapiens GN=KIT sp|P10721-2|KIT_HUMA	5588.33	4954	3904.58	4930.59	4725.23	4906.16	7089.6	6663.89
P05452	Tetranectin OS=Homo sapiens GN=CLEC3B PE=1 SV=3 sp|P05452|TETN_HUMA	419459	368598	285021	458044	320488	551577	595291	372088
P34096	Ribonuclease 4 OS=Homo sapiens GN=RNASE4 PE=1 SV=3 sp|P34096|RNAS4_HUMA	6042.92	7161.39	5220.23	5090.53	7462.63	6785.7	7842.15	6141.98
E7EQT9	Uncharacterized protein OS=Homo sapiens GN=C4BPB PE=4 SV=1 tr|E7EQT9|E7EQT9_HUMA	10436.1	6034.36	10159.5	6598.92	7984.65	5736.63	15784.7	10202.8
Q13740-2	Isoform 2 of CD166 antigen OS=Homo sapiens GN=ALCAM sp|Q13740-2|CD166_HUMA	7843.53	5834.63	5293.39	7716.62	6142.58	6225.95	12070.6	7365.94
Q9Y5Y7	Lymphatic vessel endothelial hyaluronic acid receptor 1 OS=Homo sapiens GN=LYVE1 PE=1 SV=2 sp|Q9Y5Y7|LYVE1_HUMA	26814.8	20843.2	22487.5	28859.1	26785.3	34138	31701.8	25174.4
O75144-2	Isoform 2 of ICOS ligand OS=Homo sapiens GN=ICOSLG sp|O75144-2|ICOSL_HUMA	25846.8	19712.1	24024.8	28534.4	19318.8	36490.4	34239.5	26548.1
P03950	Angiogenin OS=Homo sapiens GN=ANG PE=1 SV=1 sp|P03950|ANGI_HUMA	15298.4	12976	14988.4	15615.7	16286	10659.9	20518.6	22460.7
P19320	Vascular cell adhesion protein 1 OS=Homo sapiens GN=VCAM1 PE=1 SV=1 sp|P19320|VCAM1_HUMA	12044.4	9874.44	9272.98	11278.4	12318.2	12682.8	14410.8	10956.9
P04217	Alpha-1B-glycoprotein OS=Homo sapiens GN=A1BG PE=1 SV=4 sp|P04217|A1BG_HUMA	1.0526e+07	9.2041e+06	7.96379e+06	1.1804e+07	8.1215e+06	1.03666e+07	1.76209e+07	1.06716e+07
P35555	Fibrillin-1 OS=Homo sapiens GN=FBN1 PE=1 SV=3 sp|P35555|FBN1_HUMA	12005.2	10089.8	11696.4	9293.37	11430.5	11263.5	15793	12497.2
ZZ_FGCZCont0236	gi|1346348|sp|P48668| K2CE_HUMAN KERATIN, TYPE II CYTOSKELETAL 6E (CYT	10109.5	3707.48	4498.05	9697.53	3736.85	1962.26	23122.7	4253.85
P29622	Kallistatin OS=Homo sapiens GN=SERPINA4 PE=1 SV=3 sp|P29622|KAIN_HUMA	30973.6	40093.7	31387.7	37860.6	32015.2	24916.5	45169	63513.2
P13796	Plastin-2 OS=Homo sapiens GN=LCP1 PE=1 SV=6 sp|P13796|PLSL_HUMA	6092.57	5299.91	4200.65	5858.64	5352.29	5198.61	7200.13	7567.04
Q16270	Insulin-like growth factor-binding protein 7 OS=Homo sapiens GN=IGFBP7 PE=1 SV=1 sp|Q16270|IBP7_HUMA	30692.1	23980.8	36926.5	26037.7	21427.8	32596.4	51207.5	33506.4
P22792	Carboxypeptidase N subunit 2 OS=Homo sapiens GN=CPN2 PE=1 SV=3 sp|P22792|CPN2_HUMA	60848.1	52350.2	29262.8	38042.5	45959	33911.2	56809.8	75734.8
P43652	Afamin OS=Homo sapiens GN=AFM PE=1 SV=1 sp|P43652|AFAM_HUMA	7.66815e+06	1.06462e+07	7.36622e+06	1.13718e+07	7.59059e+06	1.16657e+07	1.62734e+07	8.06308e+06
E9PGU3	Uncharacterized protein OS=Homo sapiens GN=IGFALS PE=4 SV=1 tr|E9PGU3|E9PGU3_HUMA	45360.8	56928	41035.5	40325.9	47675.6	31592.8	54844.7	81566.7
P02763	Alpha-1-acid glycoprotein 1 OS=Homo sapiens GN=ORM1 PE=1 SV=1 sp|P02763|A1AG1_HUMA	2.73839e+07	1.60845e+07	2.61082e+07	1.79826e+07	3.8756e+07	1.85202e+07	1.59416e+07	2.8783e+07
P13671	Complement component C6 OS=Homo sapiens GN=C6 PE=1 SV=3 sp|P13671|CO6_HUMA	1.65411e+06	1.38071e+06	1.0662e+06	1.86845e+06	1.20412e+06	1.33023e+06	2.49134e+06	1.91668e+06
P05160	Coagulation factor XIII B chain OS=Homo sapiens GN=F13B PE=1 SV=3 sp|P05160|F13B_HUMA	568878	393428	504069	473008	447978	402279	662870	741614
P07359	Platelet glycoprotein Ib alpha chain OS=Homo sapiens GN=GP1BA PE=1 SV=1 sp|P07359|GP1BA_HUMA	15781	13856.8	12914.5	10537.2	17409.2	8424.73	20064.5	15777
P05543	Thyroxine-binding globulin OS=Homo sapiens GN=SERPINA7 PE=1 SV=2 sp|P05543|THBG_HUMA	96673.4	92237.6	65231	138726	96224.6	63606.4	168687	124730
O00187-2	Isoform 2 of Mannan-binding lectin serine protease 2 OS=Homo sapiens GN=MASP2 sp|O00187-2|MASP2_HUMA	2174.22	2151.91	2124.96	2148.14	2202.19	2187.93	3112.66	2401.56
P01034	Cystatin-C OS=Homo sapiens GN=CST3 PE=1 SV=1 sp|P01034|CYTC_HUMA	89094.2	84566.8	127627	94115.5	74103.6	114569	137280	125902
P13591	Neural cell adhesion molecule 1 OS=Homo sapiens GN=NCAM1 PE=1 SV=3 sp|P13591|NCAM1_HUMA	5200.19	3451.11	4001.07	5514.52	2832.29	4221.98	7014.21	6671
P13598	Intercellular adhesion molecule 2 OS=Homo sapiens GN=ICAM2 PE=1 SV=2 sp|P13598|ICAM2_HUMA	56243.4	33048.1	23790.1	48460.6	40776.2	37720.6	62332	42794.6
P02766	Transthyretin OS=Homo sapiens GN=TTR PE=1 SV=1 sp|P02766|TTHY_HUMA	666886	652343	504900	671928	614283	560990	763099	895645
P10643	Complement component C7 OS=Homo sapiens GN=C7 PE=1 SV=2 sp|P10643|CO7_HUMA	272796	182690	143633	242155	184473	152125	397463	219481
P27918	Properdin OS=Homo sapiens GN=CFP PE=1 SV=2 sp|P27918|PROP_HUMA	1.1115e+06	916395	910276	1.23502e+06	985924	777969	1.88401e+06	1.07286e+06
Q12913	Receptor-type tyrosine-protein phosphatase eta OS=Homo sapiens GN=PTPRJ PE=1 SV=3 sp|Q12913|PTPRJ_HUMA	13376.2	16656.5	16092.9	17725.5	14063.4	13207.9	20770.8	24178.4
P18065	Insulin-like growth factor-binding protein 2 OS=Homo sapiens GN=IGFBP2 PE=1 SV=2 sp|P18065|IBP2_HUMA	260989	120552	281716	241231	233299	209975	199163	378299
P00734	Prothrombin OS=Homo sapiens GN=F2 PE=1 SV=2 sp|P00734|THRB_HUMA	8.32645e+06	8.27798e+06	7.51335e+06	9.21232e+06	7.57193e+06	8.64024e+06	1.14089e+07	9.95814e+06
P02649	Apolipoprotein E OS=Homo sapiens GN=APOE PE=1 SV=1 sp|P02649|APOE_HUMA	2.78509e+06	2.61701e+06	2.43658e+06	2.98982e+06	2.56787e+06	3.76947e+06	3.20127e+06	2.65006e+06
P10124	Serglycin OS=Homo sapiens GN=SRGN PE=1 SV=3 sp|P10124|SRGN_HUMA	12435.1	16503.8	15607.1	16824.8	11058.8	8204.04	26418.3	23384.7
P01857	Ig gamma-1 chain C region OS=Homo sapiens GN=IGHG1 PE=1 SV=1 sp|P01857|IGHG1_HUMA	997.52	804.86	462.41	784.47	499.82	1307.47	961.16	661.28
P02750	Leucine-rich alpha-2-glycoprotein OS=Homo sapiens GN=LRG1 PE=1 SV=2 sp|P02750|A2GL_HUMA	1.93295e+06	1.20346e+06	1.69244e+06	1.77278e+06	3.19436e+06	987487	1.41404e+06	1.78237e+06
Q8NBJ4	Golgi membrane protein 1 OS=Homo sapiens GN=GOLM1 PE=1 SV=1 sp|Q8NBJ4|GOLM1_HUMA	23886.7	18368.9	23659.7	20855	22842.9	20759	30623.3	22608.3
Q08380	Galectin-3-binding protein OS=Homo sapiens GN=LGALS3BP PE=1 SV=1 sp|Q08380|LG3BP_HUMA	60735	26626.7	33242.6	37545.1	46682	28222.1	57817.7	43719.8
Q9NPY3	Complement component C1q receptor OS=Homo sapiens GN=CD93 PE=1 SV=3 sp|Q9NPY3|C1QR1_HUMA	31576.1	19649.5	30750.3	34469.5	25038	36080	35686.2	32980.3
P33151	Cadherin-5 OS=Homo sapiens GN=CDH5 PE=1 SV=5 sp|P33151|CADH5_HUMA	180452	131387	142184	209765	154489	152234	242433	189396
Q14314	Fibroleukin OS=Homo sapiens GN=FGL2 PE=1 SV=1 sp|Q14314|FGL2_HUMA	3154.5	1186.37	1042.06	2442.59	1728.44	2143.39	2666.8	2159.36
Q96PD5-2	Isoform 2 of N-acetylmuramoyl-L-alanine amidase OS=Homo sapiens GN=PGLYRP2 sp|Q96PD5-2|PGRP2_HUMA	10602.1	10180.3	7456.75	9396.01	7327.96	5836.44	13806	14827.9
P02652	Apolipoprotein A-II OS=Homo sapiens GN=APOA2 PE=1 SV=1 sp|P02652|APOA2_HUMA	1.045e+06	1.78153e+06	1.35355e+06	1.61579e+06	1.1289e+06	1.87648e+06	1.17899e+06	2.23668e+06
P04196	Histidine-rich glycoprotein OS=Homo sapiens GN=HRG PE=1 SV=1 sp|P04196|HRG_HUMA	6.63207e+06	3.49959e+06	6.62632e+06	8.31616e+06	4.09667e+06	8.89815e+06	9.29238e+06	5.48003e+06
G3XAK1	Macrophage stimulating 1 (Hepatocyte growth factor-like), isoform CRA_b OS=Homo sapiens GN=MST1 PE=4 SV=1 tr|G3XAK1|G3XAK1_HUMA	374993	258174	200462	243446	370555	199345	392510	227213
P16035	Metalloproteinase inhibitor 2 OS=Homo sapiens GN=TIMP2 PE=1 SV=2 sp|P16035|TIMP2_HUMA	49301.2	37433.4	33256.2	83346.2	37000.3	49299.1	68603.1	69200.9
P03951	Coagulation factor XI OS=Homo sapiens GN=F11 PE=1 SV=1 sp|P03951|FA11_HUMA	14568.8	16525.8	10550	13343.2	13234	9587.04	17697.7	19955.5
B4DPQ7	Uncharacterized protein OS=Homo sapiens GN=PROC PE=2 SV=1 tr|B4DPQ7|B4DPQ7_HUMA	113747	125734	115715	110490	102935	111569	127107	167563
ZZ_FGCZCont0077	gi|88054|pir||A22940 keratin, 67K type II cytoskeletal - human	1332.8	1363.78	777.12	1849.46	970.61	1139.92	2593.85	1113.96
E9PCV6	Uncharacterized protein OS=Homo sapiens GN=COL6A3 PE=4 SV=1 tr|E9PCV6|E9PCV6_HUMA	5033.52	3308.87	5989.68	4495.64	3991.26	6601.33	4528.28	5430.2
P03952	Plasma kallikrein OS=Homo sapiens GN=KLKB1 PE=1 SV=1 sp|P03952|KLKB1_HUMA	426926	573994	484031	539532	462701	346985	658589	738037
P00742	Coagulation factor X OS=Homo sapiens GN=F10 PE=1 SV=2 sp|P00742|FA10_HUMA	552997	521922	468445	627703	598689	515094	636111	610936
P07225	Vitamin K-dependent protein S OS=Homo sapiens GN=PROS1 PE=1 SV=1 sp|P07225|PROS_HUMA	530909	400854	526923	431902	496818	329545	726335	498727
P49908	Selenoprotein P OS=Homo sapiens GN=SEPP1 PE=1 SV=3 sp|P49908|SEPP1_HUMA	123393	117925	112622	117049	106364	120156	142345	139640
P32942	Intercellular adhesion molecule 3 OS=Homo sapiens GN=ICAM3 PE=1 SV=2 sp|P32942|ICAM3_HUMA	15143.7	10162.6	12857.6	17475.7	13133.9	15402.4	17474.3	13991.6
P05067	Amyloid beta A4 protein OS=Homo sapiens GN=APP PE=1 SV=3 sp|P05067|A4_HUMA	27939.5	37444.8	43432.2	22518.6	26984.6	20348.5	43940	50212.7
P51884	Lumican OS=Homo sapiens GN=LUM PE=1 SV=2 sp|P51884|LUM_HUMA	925425	735752	884788	1.08674e+06	757437	857148	1.26861e+06	1.02875e+06
Q04721	Neurogenic locus notch homolog protein 2 OS=Homo sapiens GN=NOTCH2 PE=1 SV=3 sp|Q04721|NOTC2_HUMA	4982	3035.7	3466.63	4418.25	3981.75	3061.72	5800.12	4226.52
P35527	Keratin, type I cytoskeletal 9 OS=Homo sapiens GN=KRT9 PE=1 SV=3 sp|P35527|K1C9_HUMA	5.36092e+06	2.74055e+06	2.75374e+06	8.31936e+06	2.92564e+06	946635	1.40229e+07	2.6801e+06
P16070-7	Isoform 7 of CD44 antigen OS=Homo sapiens GN=CD44 sp|P16070-7|CD44_HUMA	405631	188481	546733	614931	361829	583252	503415	432570
P14151	L-selectin OS=Homo sapiens GN=SELL PE=1 SV=2 sp|P14151|LYAM1_HUMA	267577	158895	110516	310625	184129	232841	305418	185400
G3V2W1	Serpin peptidase inhibitor, clade A (Alpha-1 antiproteinase, antitrypsin), member 10, isoform CRA_a OS=Homo sapiens GN=SERPINA10 PE=4 SV=1 tr|G3V2W1|G3V2W1_HUMA	21417.8	14884.3	11126.8	10140.4	19998.9	6948.24	14804.3	19737
P11362-20	Isoform 20 of Fibroblast growth factor receptor 1 OS=Homo sapiens GN=FGFR1 sp|P11362-20|FGFR1_HUMA	21985	13373.9	16041.5	16529.9	15743.6	20001.9	20249.2	16420.6
P04406	Glyceraldehyde-3-phosphate dehydrogenase OS=Homo sapiens GN=GAPDH PE=1 SV=3 sp|P04406|G3P_HUMA	9211.26	13210.7	7405.68	10669.1	10284.9	10681.7	12322.2	9873.01
P08571	Monocyte differentiation antigen CD14 OS=Homo sapiens GN=CD14 PE=1 SV=2 sp|P08571|CD14_HUMA	30423.4	22601.6	36869.5	31849.7	33245.8	19586.7	30810.8	45608.5
B1AHL2	Fibulin 1 OS=Homo sapiens GN=FBLN1 PE=4 SV=1 tr|B1AHL2|B1AHL2_HUMA	49064.3	34315.1	39375.7	34192.5	35592.6	28841	60888.3	40992.6
P15924	Desmoplakin OS=Homo sapiens GN=DSP PE=1 SV=3 sp|P15924|DESP_HUMA	47787	27570.2	28119.1	49822.4	22254.2	23453.8	81632.3	35065.8
ZZ_FGCZCont0179	sp|TRYP_PIG|	9.04978e+06	7.53698e+06	9.10512e+06	1.01362e+07	9.09453e+06	8.88813e+06	9.86518e+06	1.0038e+07
O95445	Apolipoprotein M OS=Homo sapiens GN=APOM PE=1 SV=2 sp|O95445|APOM_HUMA	494157	608293	848986	573799	727174	531798	611216	791359
P01033	Metalloproteinase inhibitor 1 OS=Homo sapiens GN=TIMP1 PE=1 SV=1 sp|P01033|TIMP1_HUMA	12023.9	8674.15	10434.6	14401.1	9992.14	8903.54	16064.8	12921.5
P15151-3	Isoform Gamma of Poliovirus receptor OS=Homo sapiens GN=PVR sp|P15151-3|PVR_HUMA	17273	19747.1	24001.7	22861	18966.8	18712.9	25749	24728.4
ZZ_FGCZCont0026;P61769	sp|B2MG_HUMAN|	91425.8	59854.2	90059.1	72296	50862.9	95652.6	101678	80771.5
Q9BY67	Cell adhesion molecule 1 OS=Homo sapiens GN=CADM1 PE=1 SV=2 sp|Q9BY67|CADM1_HUMA	1401.12	821.73	1316.92	2038.96	1018.63	1723.43	1449.11	1655.7
ZZ_FGCZCont0032;P00915	sp|CAH1_HUMAN|	13830.4	15158.7	31212.7	12323	26365.7	16655.4	16391.1	16134.9
P22692	Insulin-like growth factor-binding protein 4 OS=Homo sapiens GN=IGFBP4 PE=1 SV=2 sp|P22692|IBP4_HUMA	108432	102355	178098	115214	109383	145549	161152	107039
P06681	Complement C2 OS=Homo sapiens GN=C2 PE=1 SV=2 sp|P06681|CO2_HUMA	14051.3	12243	9823.17	14934.3	12751.4	10181.8	11287.5	18706.6
P15169	Carboxypeptidase N catalytic chain OS=Homo sapiens GN=CPN1 PE=1 SV=1 sp|P15169|CBPN_HUMA	11027	9985.49	5439.41	6826.39	7629.16	6465.06	8804.06	11453.8
Q9Y4L1	Hypoxia up-regulated protein 1 OS=Homo sapiens GN=HYOU1 PE=1 SV=1 sp|Q9Y4L1|HYOU1_HUMA	29786.8	25134	25692.5	25671	22343.9	30423.4	30145.1	26692.5
Q92954-3	Isoform C of Proteoglycan 4 OS=Homo sapiens GN=PRG4 sp|Q92954-3|PRG4_HUMA	119692	117585	211689	101708	167060	84458.7	123437	192244
B4E1F0	Uncharacterized protein OS=Homo sapiens GN=SERPING1 PE=2 SV=1 tr|B4E1F0|B4E1F0_HUMA	2.27404e+06	2.1677e+06	2.47104e+06	1.68929e+06	2.93719e+06	897352	2.01782e+06	3.00737e+06
P08697	Alpha-2-antiplasmin OS=Homo sapiens GN=SERPINF2 PE=1 SV=3 sp|P08697|A2AP_HUMA	913162	995578	553985	821958	921268	594781	681152	1.15487e+06
C9JAF2	Uncharacterized protein OS=Homo sapiens GN=IGF2 PE=3 SV=2 tr|C9JAF2|C9JAF2_HUMA	124560	112523	145136	156129	125149	110297	167033	145743
Q9ULI3	Protein HEG homolog 1 OS=Homo sapiens GN=HEG1 PE=1 SV=3 sp|Q9ULI3|HEG1_HUMA	6802.48	4195.44	5923.45	7252.71	4233.87	7107.18	6391.87	6855.28
Q99969	Retinoic acid receptor responder protein 2 OS=Homo sapiens GN=RARRES2 PE=1 SV=1 sp|Q99969|RARR2_HUMA	20350.8	18916.7	24871.6	22956.2	16338.2	22833.8	26803	22278
P17936	Insulin-like growth factor-binding protein 3 OS=Homo sapiens GN=IGFBP3 PE=1 SV=2 sp|P17936|IBP3_HUMA	860444	784700	872582	1.18347e+06	856938	725393	1.07739e+06	1.07191e+06
Q13201	Multimerin-1 OS=Homo sapiens GN=MMRN1 PE=1 SV=3 sp|Q13201|MMRN1_HUMA	2568.02	2058.37	1830.99	1603.66	2563.14	1301.28	1996.12	2256.77
Q16627-2	Isoform HCC-3 of C-C motif chemokine 14 OS=Homo sapiens GN=CCL14 sp|Q16627-2|CCL14_HUMA	4113.79	4230.39	7849.2	7661.79	6549.57	4105.18	6841.65	6457.14
P04003	C4b-binding protein alpha chain OS=Homo sapiens GN=C4BPA PE=1 SV=2 sp|P04003|C4BPA_HUMA	266896	170990	213069	190287	182340	70166.3	402096	189564
P00748	Coagulation factor XII OS=Homo sapiens GN=F12 PE=1 SV=3 sp|P00748|FA12_HUMA	2.20208e+06	2.46642e+06	2.16592e+06	2.85955e+06	2.2545e+06	1.30803e+06	3.06594e+06	3.08215e+06
F5H0Q5	Uncharacterized protein OS=Homo sapiens GN=AHSG PE=4 SV=1 tr|F5H0Q5|F5H0Q5_HUMA	8.8462e+06	7.02693e+06	1.0787e+07	1.31177e+07	6.49399e+06	1.28883e+07	1.13996e+07	8.88314e+06
P55290	Cadherin-13 OS=Homo sapiens GN=CDH13 PE=1 SV=1 sp|P55290|CAD13_HUMA	12326.1	7260.21	6221.48	10833.4	7222.09	8296.93	11413.9	9565.25
Q16610-4	Isoform 4 of Extracellular matrix protein 1 OS=Homo sapiens GN=ECM1 sp|Q16610-4|ECM1_HUMA	1.07329e+06	641441	656155	957912	832617	928897	788463	761989
P01042	Kininogen-1 OS=Homo sapiens GN=KNG1 PE=1 SV=2 sp|P01042|KNG1_HUMA	181871	325458	208873	299288	169973	374332	177653	284244
Q14624	Inter-alpha-trypsin inhibitor heavy chain H4 OS=Homo sapiens GN=ITIH4 PE=1 SV=4 sp|Q14624|ITIH4_HUMA	2.37962e+06	2.7768e+06	1.5845e+06	1.552e+06	2.18981e+06	1.4003e+06	2.2714e+06	2.29325e+06
Q8WWZ8	Oncoprotein-induced transcript 3 protein OS=Homo sapiens GN=OIT3 PE=1 SV=2 sp|Q8WWZ8|OIT3_HUMA	2882.42	2058.5	2424.27	2731.95	3026.35	1856	2357.86	2669.08
P25311	Zinc-alpha-2-glycoprotein OS=Homo sapiens GN=AZGP1 PE=1 SV=2 sp|P25311|ZA2G_HUMA	3.60658e+06	2.37406e+06	4.005e+06	4.29397e+06	3.16441e+06	2.67561e+06	3.13441e+06	5.02086e+06
Q14UF6	Decay-accelerating factor splicing variant 1 OS=Homo sapiens GN=DAF PE=2 SV=1 tr|Q14UF6|Q14UF6_HUMA	10370.3	4962.65	8591.86	8660.33	5345.14	11183.3	6075.67	9300.41
A1L4H1	Soluble scavenger receptor cysteine-rich domain-containing protein SSC5D OS=Homo sapiens GN=SSC5D PE=2 SV=3 sp|A1L4H1|SRCRL_HUMA	1736.84	1831.8	1778.66	1548.61	1422.82	825.82	2626.46	1836.92
Q14515	SPARC-like protein 1 OS=Homo sapiens GN=SPARCL1 PE=1 SV=2 sp|Q14515|SPRL1_HUMA	17098.3	14168.4	14093.5	12809.9	12603.2	12194.8	17238.6	14570.8
Q12841	Follistatin-related protein 1 OS=Homo sapiens GN=FSTL1 PE=1 SV=1 sp|Q12841|FSTL1_HUMA	15629.4	17078.8	12099.5	18882.7	17454.8	14426	17212	12595.2
O14791-2	Isoform 2 of Apolipoprotein L1 OS=Homo sapiens GN=APOL1 sp|O14791-2|APOL1_HUMA	234607	452313	300384	233483	257096	332293	361169	229812
Q08188	Protein-glutamine gamma-glutamyltransferase E OS=Homo sapiens GN=TGM3 PE=1 SV=4 sp|Q08188|TGM3_HUMA	14483.7	12807.2	13446.1	18393.6	12065.3	7072.86	17010.5	20993.1
P02760	Protein AMBP OS=Homo sapiens GN=AMBP PE=1 SV=1 sp|P02760|AMBP_HUMA	1.51998e+06	1.30634e+06	2.42782e+06	1.70727e+06	1.44351e+06	1.69358e+06	1.61398e+06	1.96334e+06
Q08554	Desmocollin-1 OS=Homo sapiens GN=DSC1 PE=1 SV=2 sp|Q08554|DSC1_HUMA	36081.4	32774.8	29831.6	33085.1	26622.2	20666.7	48450.3	30857.4
Q5VY30	Retinol binding protein 4, plasma OS=Homo sapiens GN=RBP4 PE=2 SV=1 tr|Q5VY30|Q5VY30_HUMA	2.26968e+06	3.73748e+06	3.73824e+06	4.49762e+06	1.75768e+06	3.08188e+06	3.29137e+06	5.46736e+06
P00488	Coagulation factor XIII A chain OS=Homo sapiens GN=F13A1 PE=1 SV=4 sp|P00488|F13A_HUMA	97.92	236.31	137.41	55.22	0	57.52	229.14	213.48
P02533	Keratin, type I cytoskeletal 14 OS=Homo sapiens GN=KRT14 PE=1 SV=4 sp|P02533|K1C14_HUMA	257497	137577	122680	322345	128095	75460.2	467361	124118
P02647	Apolipoprotein A-I OS=Homo sapiens GN=APOA1 PE=1 SV=1 sp|P02647|APOA1_HUMA	2.5764e+07	4.08214e+07	2.62968e+07	3.3188e+07	2.47719e+07	4.20183e+07	2.24523e+07	2.98305e+07
P05154	Plasma serine protease inhibitor OS=Homo sapiens GN=SERPINA5 PE=1 SV=3 sp|P05154|IPSP_HUMA	29563.9	21750.1	26194.4	27429.8	17477.1	18551.1	28934.8	33600.8
P24593	Insulin-like growth factor-binding protein 5 OS=Homo sapiens GN=IGFBP5 PE=1 SV=1 sp|P24593|IBP5_HUMA	124033	90604.6	129422	153196	74666.2	134515	126361	131089
P13647	Keratin, type II cytoskeletal 5 OS=Homo sapiens GN=KRT5 PE=1 SV=3 sp|P13647|K2C5_HUMA	371103	220948	197334	470621	189486	124029	666751	200971
ZZ_FGCZCont0173	gi|1346345|sp|P04259| K2CB_HUMAN KERATIN, TYPE II CYTOSKELETAL 6B (CYT	16568.7	10402.8	9596.53	18217.5	8566.93	5701.26	26094.2	10626.3
C9J7J7	Uncharacterized protein OS=Homo sapiens GN=CFHR4 PE=4 SV=2 tr|C9J7J7|C9J7J7_HUMA	38808.1	7451.49	22517.9	12347	21882.3	13950.2	13436.6	26124.4
Q02413	Desmoglein-1 OS=Homo sapiens GN=DSG1 PE=1 SV=2 sp|Q02413|DSG1_HUMA	21231.9	11928.8	12093	26574.4	10654	6810.91	34443.3	14322.9
ZZ_FGCZCont0237;P01008	sp|ANT3_HUMAN|	1.42435e+06	1.17135e+06	874307	1.47508e+06	1.10387e+06	974657	1.02103e+06	1.43263e+06
Q9UNW1	Multiple inositol polyphosphate phosphatase 1 OS=Homo sapiens GN=MINPP1 PE=1 SV=1 sp|Q9UNW1|MINP1_HUMA	3477.35	4525.49	3378.95	4090.37	3265.85	3480.34	3512.16	3880.21
B3KUE5	Phospholipid transfer protein, isoform CRA_c OS=Homo sapiens GN=PLTP PE=2 SV=1 tr|B3KUE5|B3KUE5_HUMA	7461.42	4493.68	5791.69	6472.74	4605.65	4064.49	6381.84	7064.71
O00533-2	Isoform 2 of Neural cell adhesion molecule L1-like protein OS=Homo sapiens GN=CHL1 sp|O00533-2|CHL1_HUMA	8413.51	5148.68	8958.18	7893.76	6384.48	3768.02	8694.49	8813.78
P06727	Apolipoprotein A-IV OS=Homo sapiens GN=APOA4 PE=1 SV=3 sp|P06727|APOA4_HUMA	1.0655e+07	1.26913e+07	1.39539e+07	1.36478e+07	8.87958e+06	1.32165e+07	1.22482e+07	1.16211e+07
P10909-2	Isoform 2 of Clusterin OS=Homo sapiens GN=CLU sp|P10909-2|CLUS_HUMA	1.69641e+06	1.65031e+06	1.21181e+06	1.40435e+06	1.53448e+06	896260	1.26064e+06	1.67247e+06
P04264	Keratin, type II cytoskeletal 1 OS=Homo sapiens GN=KRT1 PE=1 SV=6 sp|P04264|K2C1_HUMA	1.62112e+06	997148	871395	2.35066e+06	826632	474410	3.0687e+06	873962
P14923	Junction plakoglobin OS=Homo sapiens GN=JUP PE=1 SV=3 sp|P14923|PLAK_HUMA	4578.69	6237.95	6885.55	2914.22	3258.12	2589.88	7861.44	4702.52
P81605	Dermcidin OS=Homo sapiens GN=DCD PE=1 SV=2 sp|P81605|DCD_HUMA	230285	101093	131791	234258	139081	86628.4	225465	170161
P04180	Phosphatidylcholine-sterol acyltransferase OS=Homo sapiens GN=LCAT PE=1 SV=1 sp|P04180|LCAT_HUMA	23677.6	20650.1	13748.1	14288.4	14868.9	11825.7	17264.5	20176.4
Q9UGM5	Fetuin-B OS=Homo sapiens GN=FETUB PE=1 SV=2 sp|Q9UGM5|FETUB_HUMA	158433	153679	125459	154953	92578.3	140840	189231	101792
P55056	Apolipoprotein C-IV OS=Homo sapiens GN=APOC4 PE=1 SV=1 sp|P55056|APOC4_HUMA	8066.96	14901.3	12484.5	10039.9	8329.17	11703	11716.1	8434.43
P19652	Alpha-1-acid glycoprotein 2 OS=Homo sapiens GN=ORM2 PE=1 SV=2 sp|P19652|A1AG2_HUMA	4.55506e+06	2.13596e+06	3.59939e+06	3.289e+06	4.40113e+06	2.25636e+06	2.50835e+06	2.76228e+06
P54108	Cysteine-rich secretory protein 3 OS=Homo sapiens GN=CRISP3 PE=1 SV=1 sp|P54108|CRIS3_HUMA	38943.2	21783.2	27982	32530.2	21178.9	30117.9	27880.3	27128.1
P24592	Insulin-like growth factor-binding protein 6 OS=Homo sapiens GN=IGFBP6 PE=1 SV=1 sp|P24592|IBP6_HUMA	83009.8	66558.7	130575	97501.5	67477.1	101617	80462.6	80645
P08519	Apolipoprotein(a) OS=Homo sapiens GN=LPA PE=1 SV=1 sp|P08519|APOA_HUMA	46324.3	7028.68	23717.2	10171.8	7890.02	42342.2	7762.27	17764.2
O43866	CD5 antigen-like OS=Homo sapiens GN=CD5L PE=1 SV=1 sp|O43866|CD5L_HUMA	279836	225863	340937	637089	181812	287982	391225	415351
P36980	Complement factor H-related protein 2 OS=Homo sapiens GN=CFHR2 PE=1 SV=1 sp|P36980|FHR2_HUMA	874841	405637	845675	428066	129018	545398	573741	906324
P05019	Insulin-like growth factor I OS=Homo sapiens GN=IGF1 PE=1 SV=1 sp|P05019|IGF1_HUMA	55568	43530.2	54138.2	75831.2	44529.8	31966.3	44865	67869.6
P35542	Serum amyloid A-4 protein OS=Homo sapiens GN=SAA4 PE=1 SV=2 sp|P35542|SAA4_HUMA	1.57404e+06	1.67446e+06	1.19445e+06	768325	1.36961e+06	643332	752256	1.50114e+06
P00739-2;P00739	Isoform 2 of Haptoglobin-related protein OS=Homo sapiens GN=HPR sp|P00739-2|HPTR_HUMA	4524.52	1667.04	1059.41	1190.05	2145.58	743.91	1326.65	2646.24
P02671	Fibrinogen alpha chain OS=Homo sapiens GN=FGA PE=1 SV=2 sp|P02671|FIBA_HUMA	684150	1.13014e+06	260334	669522	373943	225047	547594	1.05766e+06
P02749	Beta-2-glycoprotein 1 OS=Homo sapiens GN=APOH PE=1 SV=3 sp|P02749|APOH_HUMA	1.22889e+07	9.53122e+06	1.57735e+07	1.52646e+07	7.25025e+06	1.50061e+07	1.255e+07	7.29698e+06
ZZ_FGCZCont0083;Q04695	gi|547751|sp|Q04695| K1CQ_HUMAN KERATIN, TYPE I CYTOSKELETAL 17 (CYTOK	4648.25	2592.05	2028.57	2543.71	2610.44	1435.44	2820	2342.23
Q6KB66	Keratin, type II cytoskeletal 80 OS=Homo sapiens GN=KRT80 PE=1 SV=2 sp|Q6KB66|K2C80_HUMA	12873.7	8009.51	7997.93	14266	6770.96	4300.24	14451.8	7380.67
ZZ_FGCZCont0256	P15252|REF_HEVBR Rubber elongation factor protein - Hevea brasiliensis (Para rubber tree)	58764.3	24791.7	41321.5	50772.6	25447.6	26809.7	44828.6	36384.3
P31944	Caspase-14 OS=Homo sapiens GN=CASP14 PE=1 SV=2 sp|P31944|CASPE_HUMA	28922.1	18419.2	39771.6	35561.6	13074	17294.4	23686.9	37134.6
ZZ_FGCZCont0192;P04040	sp|CATA_HUMAN|	1951.79	2458.74	2500.32	2522.16	1266.91	1217.23	2719.83	1804.83
ZZ_FGCZCont0188	gi|1363944|pir||JC4313 type I keratin 16 - human gi|1195531|bbs|172338	161566	90954.7	65657.6	200598	64165.2	46114.7	214533	59109.3
P08833;C9JXF9	Insulin-like growth factor-binding protein 1 OS=Homo sapiens GN=IGFBP1 PE=1 SV=1 sp|P08833|IBP1_HUMA	2980.63	2008.4	3068.43	1640.94	1832.04	1803.38	1087.92	2387.84
D3YTG3	Uncharacterized protein OS=Homo sapiens GN=ABI3BP PE=4 SV=1 tr|D3YTG3|D3YTG3_HUMA	33191.5	31949.8	38800.1	27789.5	22912.7	18231.2	30220.7	24602.3
P41222	Prostaglandin-H2 D-isomerase OS=Homo sapiens GN=PTGDS PE=1 SV=1 sp|P41222|PTGDS_HUMA	64171.3	36444.9	93767.1	63088.7	40578.5	55558.1	36044.8	54315.4
Q02985	Complement factor H-related protein 3 OS=Homo sapiens GN=CFHR3 PE=1 SV=2 sp|Q02985|FHR3_HUMA	135049	39041.7	142635	98093.1	55571.4	85294.1	128726	25799
Q2L6G8	Corneodesmosin OS=Homo sapiens GN=CDSN PE=4 SV=1 tr|Q2L6G8|Q2L6G8_HUMA	8899.59	4347.2	4476.14	5104.81	2952.65	3357.63	6859.4	3035.38
P05089	Arginase-1 OS=Homo sapiens GN=ARG1 PE=1 SV=2 sp|P05089|ARGI1_HUMA	5343.29	3760.16	4851.27	7342.63	3976.91	2019.09	5957.08	3105.98
P13645	Keratin, type I cytoskeletal 10 OS=Homo sapiens GN=KRT10 PE=1 SV=6 sp|P13645|K1C10_HUMA	3.59563e+06	1.60115e+06	1.80354e+06	4.89982e+06	1.67115e+06	1.26909e+06	3.02138e+06	2.11693e+06
ZZ_FGCZCont0034;P02538	gi|1346344|sp|P02538| K2CA_HUMAN KERATIN, TYPE II CYTOSKELETAL 6A (CYT	36801	31655	21136.4	45697.9	11642.1	6255.26	59954.8	12152.1
Q03591	Complement factor H-related protein 1 OS=Homo sapiens GN=CFHR1 PE=1 SV=2 sp|Q03591|FHR1_HUMA	1.14454e+06	728360	1.19851e+06	950399	394539	960066	981895	132588
P01860	Ig gamma-3 chain C region OS=Homo sapiens GN=IGHG3 PE=1 SV=2 sp|P01860|IGHG3_HUMA	34929.4	22435.5	139010	17170.8	18406	9961.93	57978.8	29483.5
O75015	Low affinity immunoglobulin gamma Fc region receptor III-B OS=Homo sapiens GN=FCGR3B PE=1 SV=2 sp|O75015|FCG3B_HUMA	8715.71	7991.51	18563.8	17058.6	1635.99	9009.95	10343	7121.13
P35908	Keratin, type II cytoskeletal 2 epidermal OS=Homo sapiens GN=KRT2 PE=1 SV=2 sp|P35908|K22E_HUMA	13604.4	6035.09	10249.5	15938.6	6248.25	4688.21	8534.21	1229.51
F8W9A4	Uncharacterized protein OS=Homo sapiens GN=CFH PE=4 SV=1 tr|F8WDX4|F8WDX4_HUMA	45780.3	48123.1	32148.7	14771.4	10678.6	14541.9	19014.2	15459.6
ZZ_FGCZCont0146	sp|K22E_HUMAN|	2996.26	870.63	964.84	2964.56	515.83	1199.83	1041.95	410.77
D6RAK8	Uncharacterized protein OS=Homo sapiens GN=GC PE=4 SV=1 tr|D6RAK8|D6RAK8_HUMA	1.34743e+06	20671	557419	727133	608991	19974.9	58362.3	60256.3
